# Supplementary material for: Stromal cells downregulate miR-23a-5p to activate protective autophagy in acute myeloid leukemia
Source: Cell Death Dis. 2019 Sep 30;10(10):736. doi: 10.1038/s41419-019-1964-8 (PMC6769009; doi:10.1038/s41419-019-1964-8)
Supplement: Supplementary file 2 — Supplementary table1 [file 41419_2019_1964_MOESM2_ESM.xls]

## Sheet: NB4_48 hours_Vs_Control
id	baseMean	baseMeanA	baseMeanB	foldChange	log2FoldChange	pval	padj
hsa-miR-23a-5p	338.909	652.165	25.6526	0.0393346	-4.66806	1.73e-05	0.0220033
hsa-miR-190a-5p	168.2	327.768	8.63127	0.0263335	-5.24696	0.000104763	0.0667338
hsa-miR-27a-5p	533.582	1003.33	63.8309	0.0636188	-3.9744	0.000254921	0.108257
hsa-miR-3648	22.7825	0	45.565	Inf	Inf	0.000502238	0.159963
hsa-miR-26a-2-3p	248.321	457.381	39.262	0.085841	-3.54219	0.0013312	0.211993
hsa-miR-20a-5p	147171	269362	24979.5	0.0927359	-3.43073	0.000832025	0.211993
hsa-miR-381-3p	63.5377	4.83226	122.243	25.2973	4.66091	0.00117218	0.211993
hsa-miR-99b-3p	20.2533	0	40.5065	Inf	Inf	0.00113356	0.211993
hsa-miR-32-3p	401.138	735.795	66.4807	0.0903522	-3.4683	0.00245308	0.284111
hsa-miR-362-5p	576.139	1034.73	117.545	0.113599	-3.13798	0.00208142	0.284111
hsa-miR-151a-3p	78.7952	6.96454	150.626	21.6276	4.4348	0.00233408	0.284111
hsa-miR-125a-3p	14.2086	0.114701	28.3025	246.751	7.94691	0.00270398	0.287072
hsa-miR-663a	221.445	1.16763	441.722	378.306	8.56341	0.00348268	0.341303
hsa-miR-6087	2185.97	0.229401	4371.7	19057	14.218	0.00523105	0.476026
hsa-miR-30b-3p	96.6871	171.375	21.9995	0.128371	-2.96161	0.00603883	0.512898
hsa-miR-19b-1-5p	161.412	293.277	29.547	0.100748	-3.31118	0.0069877	0.523666
hsa-miR-146a-5p	75801.1	9696.63	141906	14.6345	3.8713	0.0069791	0.523666
hsa-miR-33b-3p	77.0722	150.411	3.73357	0.0248225	-5.33221	0.00960726	0.557183
hsa-miR-92a-1-5p	424.404	804.728	44.0793	0.0547754	-4.19033	0.00787524	0.557183
hsa-miR-128-1-5p	693.399	1298.16	88.641	0.0682822	-3.87235	0.00955962	0.557183
hsa-miR-320c	167.384	19.9876	314.781	15.7488	3.97717	0.00923373	0.557183
hsa-miR-99b-5p	766.881	89.8186	1443.94	16.0762	4.00686	0.00962168	0.557183
hsa-miR-320b	1032.91	153.445	1912.37	12.4629	3.63956	0.0105125	0.582302
hsa-miR-4449	35.2403	3.75871	66.7219	17.7513	4.14985	0.0119078	0.632103
hsa-miR-181b-3p	190.326	347.131	33.5217	0.0965679	-3.37231	0.0159862	0.783322
hsa-miR-3681-5p	53.8624	5.63517	102.09	18.1165	4.17923	0.0155318	0.783322
hsa-miR-155-3p	20.9922	41.9844	0	0	#NAME?	0.0191484	0.903522
hsa-miR-3687	100.097	0.870567	199.323	228.958	7.83894	0.0212843	0.941007
hsa-miR-6724-5p	16.5408	33.0816	0	0	#NAME?	0.0214201	0.941007
hsa-miR-29b-1-5p	160.53	312.429	8.63127	0.0276263	-5.17781	0.024264	1
hsa-miR-5683	13.9234	26.6022	1.24452	0.0467826	-4.41788	0.143196	1
hsa-miR-362-3p	9.78674	18.3289	1.24452	0.0678993	-3.88046	0.296937	1
hsa-let-7f-1-3p	16.897	31.305	2.48905	0.0795096	-3.65273	0.174663	1
hsa-miR-675-5p	12.3296	22.1702	2.48905	0.11227	-3.15495	0.327807	1
hsa-miR-1268a	66.9838	120.439	13.529	0.112331	-3.15417	0.154964	1
hsa-miR-152-5p	29.7955	53.4487	6.14223	0.114918	-3.12132	0.0620149	1
hsa-miR-7-5p	1051.64	1884.12	219.152	0.116315	-3.10389	0.0720855	1
hsa-miR-16-1-3p	46.0165	82.0768	9.95618	0.121303	-3.04331	0.113493	1
hsa-miR-19a-5p	77.0375	135.488	18.5875	0.137189	-2.86576	0.0700416	1
hsa-miR-548i	10.0678	17.6465	2.48905	0.14105	-2.82572	0.50489	1
hsa-miR-548ay-5p	19.5798	34.1815	4.97809	0.145637	-2.77955	0.322216	1
hsa-miR-3613-5p	303.112	528.302	77.9226	0.147496	-2.76125	0.0402713	1
hsa-miR-6511b-5p	4.83688	8.42923	1.24452	0.147644	-2.75981	0.78516	1
hsa-miR-548f-3p	14.2503	24.767	3.73357	0.150748	-2.72979	0.410907	1
hsa-miR-7974	729.454	1266.81	192.094	0.151636	-2.72132	0.289233	1
hsa-miR-1268b	40.9908	70.7808	11.2007	0.158245	-2.65977	0.415252	1
hsa-miR-92b-5p	13.2914	22.8493	3.73357	0.1634	-2.61352	0.404094	1
hsa-miR-196b-3p	16.6308	28.364	4.8977	0.172673	-2.53388	0.161848	1
hsa-let-7a-3p	158.526	268.998	48.0541	0.178641	-2.48487	0.0466802	1
hsa-miR-1260b	67.7939	114.752	20.8353	0.181568	-2.46142	0.113987	1
hsa-miR-433-3p	4.04429	6.84405	1.24452	0.18184	-2.45926	1	1
hsa-miR-3605-3p	3.81778	6.39103	1.24452	0.194729	-2.36046	1	1
hsa-miR-17-5p	57867.4	96607.9	19126.9	0.197985	-2.33654	0.0251169	1
hsa-miR-450a-2-3p	3.76043	6.27633	1.24452	0.198288	-2.33433	0.993979	1
hsa-miR-27b-5p	62.6554	104.315	20.9961	0.201277	-2.31275	0.478705	1
hsa-miR-3662	3.68987	6.13522	1.24452	0.202849	-2.30152	0.975805	1
hsa-miR-25-5p	759.885	1261.72	258.054	0.204526	-2.28964	0.509722	1
hsa-miR-3614-5p	3.48688	5.72924	1.24452	0.217223	-2.20275	0.940283	1
hsa-miR-664b-5p	3.47368	5.70283	1.24452	0.218229	-2.19609	0.997672	1
hsa-miR-548ap-5p	3.45016	5.65579	1.24452	0.220044	-2.18414	1	1
hsa-miR-182-3p	20.4126	33.358	7.46714	0.223848	-2.15941	0.517093	1
hsa-miR-1908-5p	43.5548	71.1719	15.9376	0.223931	-2.15887	0.0934148	1
hsa-miR-942-3p	6.75468	11.0203	2.48905	0.22586	-2.1465	0.843583	1
hsa-miR-6514-5p	3.34866	5.4528	1.24452	0.228235	-2.13141	1	1
hsa-miR-548aa	6.49145	10.4938	2.48905	0.237191	-2.07588	0.86686	1
hsa-miR-1277-3p	3.21044	5.17637	1.24452	0.240424	-2.05635	1	1
hsa-miR-6511a-5p	3.21044	5.17637	1.24452	0.240424	-2.05635	1	1
hsa-miR-194-3p	3.15599	5.06745	1.24452	0.245591	-2.02567	1	1
hsa-let-7g-3p	28.1491	45.1779	11.1203	0.246145	-2.02242	0.32591	1
hsa-miR-204-5p	46.0831	73.8198	18.3463	0.248528	-2.00852	0.732511	1
hsa-miR-491-3p	30.7079	49.1313	12.2845	0.250033	-1.99981	0.273176	1
hsa-miR-188-5p	49.263	78.7744	19.7516	0.250736	-1.99576	0.235663	1
hsa-miR-7976	6.16055	9.83205	2.48905	0.253156	-1.9819	0.85726	1
hsa-miR-153-5p	42.3976	67.613	17.1822	0.254125	-1.97639	0.152516	1
hsa-miR-624-5p	8.80433	13.9555	3.65318	0.261774	-1.93361	0.358837	1
hsa-miR-664b-3p	44.4822	70.4573	18.5071	0.262671	-1.92867	0.475621	1
hsa-miR-98-5p	27233	43011.2	11454.8	0.266321	-1.90876	0.089263	1
hsa-miR-874-5p	8.86805	14.0025	3.73357	0.266635	-1.90706	0.830867	1
hsa-miR-590-5p	58.2153	91.7008	24.7297	0.269678	-1.89069	0.382095	1
hsa-miR-20a-3p	266.962	419.71	114.213	0.272124	-1.87766	0.0789178	1
hsa-miR-32-5p	551.393	861.711	241.074	0.279762	-1.83773	0.38349	1
hsa-miR-15a-3p	19.6711	30.7108	8.63127	0.28105	-1.8311	0.42776	1
hsa-miR-4667-5p	2.80899	4.37346	1.24452	0.284562	-1.81318	1	1
hsa-miR-188-3p	16.4313	25.4759	7.38675	0.289951	-1.78612	0.454868	1
hsa-miR-140-5p	764.809	1184.81	344.807	0.291023	-1.78079	0.0695421	1
hsa-miR-548t-5p	2.75164	4.25876	1.24452	0.292227	-1.77484	1	1
hsa-miR-106a-5p	72.9422	112.524	33.361	0.29648	-1.75399	0.307043	1
hsa-miR-9-3p	164.365	253.376	75.3532	0.297396	-1.74954	0.250838	1
hsa-miR-193a-5p	2067.6	3187.13	948.07	0.297469	-1.74919	0.0818559	1
hsa-miR-1304-5p	2.65015	4.05577	1.24452	0.306852	-1.70438	1	1
hsa-miR-181a-3p	23098.7	35344.3	10853.2	0.30707	-1.70336	0.136457	1
hsa-miR-424-3p	499.118	760.777	237.46	0.312128	-1.67979	0.135942	1
hsa-miR-29b-3p	1719.19	2617.29	821.093	0.313719	-1.67246	0.183088	1
hsa-miR-615-5p	2.5928	3.94107	1.24452	0.315783	-1.663	1	1
hsa-miR-545-5p	15.3652	23.3436	7.38675	0.316436	-1.66001	0.51707	1
hsa-miR-29a-5p	124.176	188.255	60.0973	0.319234	-1.64731	0.123875	1
hsa-miR-4665-5p	2.56928	3.89403	1.24452	0.319597	-1.64567	1	1
hsa-miR-6511b-3p	12.6032	19.0642	6.14223	0.322187	-1.63403	0.499676	1
hsa-miR-3163	2.54576	3.847	1.24452	0.323505	-1.62814	1	1
hsa-miR-1229-3p	2.4781	3.71167	1.24452	0.3353	-1.57648	1	1
hsa-miR-3679-5p	4.95619	7.42334	2.48905	0.3353	-1.57648	1	1
hsa-let-7g-5p	37141.8	55493.3	18790.2	0.338604	-1.56233	0.172132	1
hsa-let-7a-5p	232420	347004	117836	0.339582	-1.55817	0.113216	1
hsa-miR-3944-3p	2.45458	3.66463	1.24452	0.339604	-1.55808	1	1
hsa-miR-505-5p	12.0871	18.0319	6.14223	0.340631	-1.55372	0.542003	1
hsa-miR-671-5p	259.988	384.927	135.049	0.350842	-1.51111	0.148571	1
hsa-miR-3130-5p	9.4266	13.9555	4.8977	0.350952	-1.51066	0.573149	1
hsa-miR-486-5p	8232.15	12177.9	4286.39	0.351981	-1.50643	0.145667	1
hsa-let-7d-5p	4776.89	7056.31	2497.48	0.353936	-1.49844	0.163037	1
hsa-miR-651-5p	191.409	281.731	101.086	0.358804	-1.47873	0.290017	1
hsa-miR-1285-3p	509.144	748.751	269.537	0.359982	-1.474	0.371379	1
hsa-miR-4745-5p	2.33988	3.43523	1.24452	0.362282	-1.46481	1	1
hsa-miR-18b-5p	7.00932	10.2851	3.73357	0.363009	-1.46192	1	1
hsa-miR-4511	2.31925	3.39398	1.24452	0.366685	-1.44739	1	1
hsa-miR-219a-5p	27.3461	39.9991	14.6931	0.367336	-1.44483	0.277011	1
hsa-miR-106b-5p	9417.38	13744.4	5090.37	0.37036	-1.433	0.325913	1
hsa-miR-2467-5p	565.682	825.497	305.867	0.370525	-1.43236	0.165431	1
hsa-miR-486-3p	38.2449	55.6544	20.8353	0.37437	-1.41746	0.249166	1
hsa-miR-29c-5p	236.231	342.633	129.829	0.378917	-1.40005	0.119293	1
hsa-miR-877-5p	174.193	252.197	96.1885	0.381402	-1.39062	0.614929	1
hsa-miR-548h-5p	42.5365	61.5074	23.5655	0.383133	-1.38408	0.706545	1
hsa-miR-1537-3p	4.48708	6.48511	2.48905	0.383809	-1.38154	1	1
hsa-miR-1296-3p	2.23838	3.23224	1.24452	0.385034	-1.37694	1	1
hsa-miR-3074-3p	24.3072	35.0051	13.6094	0.388783	-1.36296	0.694616	1
hsa-miR-769-3p	122.723	176.637	68.809	0.389551	-1.36012	0.245254	1
hsa-miR-378a-5p	584.163	837.767	330.558	0.39457	-1.34165	0.335556	1
hsa-miR-197-5p	6.59755	9.46154	3.73357	0.394605	-1.34152	1	1
hsa-miR-5690	35.1465	50.3807	19.9124	0.395238	-1.33921	0.855243	1
hsa-miR-579-5p	4.33855	6.18805	2.48905	0.402234	-1.31389	1	1
hsa-let-7c-5p	189.864	270.733	108.994	0.402588	-1.31262	0.264994	1
hsa-miR-142-3p	47976.5	68200.7	27752.3	0.406921	-1.29718	0.218623	1
hsa-miR-222-5p	109.224	154.617	63.8309	0.412833	-1.27637	0.753619	1
hsa-miR-365a-3p	638.966	903.578	374.354	0.414302	-1.27124	0.295072	1
hsa-miR-30b-5p	5996.08	8470.72	3521.43	0.415718	-1.26632	0.302645	1
hsa-miR-18a-5p	10033.5	14166	5901	0.416561	-1.2634	0.307627	1
hsa-miR-577	489.101	689.073	289.128	0.41959	-1.25295	0.471311	1
hsa-miR-3691-5p	16.667	23.4583	9.87579	0.420994	-1.24813	0.742928	1
hsa-miR-5090	2.10016	2.9558	1.24452	0.421044	-1.24796	1	1
hsa-miR-4726-5p	2.07664	2.90877	1.24452	0.427853	-1.22481	1	1
hsa-miR-148a-5p	2970.15	4155.47	1784.82	0.429512	-1.21923	0.332643	1
hsa-miR-6837-3p	2.06633	2.88814	1.24452	0.430908	-1.21455	1	1
hsa-miR-3133	6.12844	8.52331	3.73357	0.438042	-1.19086	1	1
hsa-miR-6813-5p	2.0325	2.82048	1.24452	0.441245	-1.18035	1	1
hsa-miR-96-5p	1913.22	2653.88	1172.56	0.441827	-1.17845	0.126653	1
hsa-miR-6820-5p	2.01929	2.79407	1.24452	0.445417	-1.16677	1	1
hsa-let-7f-2-3p	13.9521	19.273	8.63127	0.447843	-1.15893	0.757555	1
hsa-miR-101-5p	43.7564	60.3745	27.1383	0.4495	-1.15361	0.573137	1
hsa-miR-26b-3p	283.014	389.75	176.279	0.452286	-1.14469	0.423318	1
hsa-miR-1908-3p	1.99577	2.74703	1.24452	0.453043	-1.14228	1	1
hsa-miR-365b-5p	21.7661	29.9228	13.6094	0.454816	-1.13664	0.844033	1
hsa-miR-3680-5p	1.98546	2.7264	1.24452	0.456471	-1.13141	1	1
hsa-miR-548v	1.98546	2.7264	1.24452	0.456471	-1.13141	1	1
hsa-miR-6810-5p	1.98546	2.7264	1.24452	0.456471	-1.13141	1	1
hsa-miR-1277-5p	166.348	228.198	104.498	0.457929	-1.1268	0.344956	1
hsa-miR-6753-3p	15.5842	21.373	9.79541	0.458307	-1.12561	0.513266	1
hsa-miR-365b-3p	630.142	863.769	396.514	0.459051	-1.12327	0.321737	1
hsa-miR-7-1-3p	255.309	348.511	162.107	0.46514	-1.10426	0.283428	1
hsa-miR-33a-3p	91.1452	124.2	58.0906	0.467719	-1.09629	0.696469	1
hsa-miR-935	1.93842	2.63233	1.24452	0.472784	-1.08075	1	1
hsa-let-7b-5p	2252.03	3033.14	1470.93	0.484952	-1.04409	0.429959	1
hsa-miR-2278	1.90459	2.56466	1.24452	0.485258	-1.04318	1	1
hsa-miR-29b-2-5p	33.7355	45.3107	22.1602	0.489073	-1.03188	0.615651	1
hsa-miR-4522	1.89428	2.54404	1.24452	0.489192	-1.03153	1	1
hsa-miR-33a-5p	132.587	177.939	87.2357	0.490256	-1.02839	0.359242	1
hsa-miR-374a-3p	4193.44	5608.29	2778.59	0.495443	-1.01321	0.512435	1
hsa-miR-301a-5p	14.7401	19.6847	9.79541	0.497614	-1.0069	0.506015	1
hsa-miR-153-3p	628.403	838.09	418.716	0.499608	-1.00113	0.434211	1
hsa-miR-548at-5p	3.73121	4.97338	2.48905	0.500474	-0.998633	1	1
hsa-miR-16-2-3p	634.586	845.837	423.334	0.500491	-0.998583	0.55541	1
hsa-miR-19b-3p	159823	213024	106623	0.500522	-0.998494	0.432924	1
hsa-miR-4473	1.86045	2.47638	1.24452	0.502558	-0.992638	1	1
hsa-miR-374a-5p	1775.92	2358.51	1193.32	0.505964	-0.982893	0.450239	1
hsa-miR-590-3p	706.472	938.143	474.8	0.506106	-0.982487	0.53812	1
hsa-miR-374b-3p	173.904	230.382	117.426	0.509701	-0.972278	0.696972	1
hsa-miR-3677-3p	60.0753	79.4832	40.6673	0.511647	-0.966781	0.608505	1
hsa-miR-1288-5p	1.83693	2.42934	1.24452	0.512289	-0.964971	1	1
hsa-miR-659-5p	34.7291	45.8926	23.5655	0.513494	-0.961581	0.946753	1
hsa-miR-542-3p	580.65	766.912	394.389	0.514255	-0.959443	0.517974	1
hsa-miR-30d-3p	440.981	581.794	300.168	0.515935	-0.954738	0.642988	1
hsa-miR-4639-5p	1.81341	2.3823	1.24452	0.522404	-0.936763	1	1
hsa-miR-30c-5p	13686	17938.9	9433.13	0.525847	-0.927285	0.327997	1
hsa-miR-26b-5p	62284.6	81496.7	43072.5	0.528518	-0.919975	0.560726	1
hsa-miR-15a-5p	6646.77	8683.2	4610.34	0.53095	-0.913353	0.557989	1
hsa-miR-454-3p	5163.53	6742.77	3584.29	0.531575	-0.911656	0.329303	1
hsa-miR-101-3p	28189.8	36805.3	19574.3	0.531834	-0.910951	0.62335	1
hsa-miR-7706	1277.51	1667.72	887.291	0.532039	-0.910397	0.370571	1
hsa-miR-185-5p	497.837	648.498	347.177	0.535356	-0.901429	0.494261	1
hsa-miR-3912-3p	42.5429	55.378	29.7078	0.536454	-0.898472	0.910387	1
hsa-miR-3065-5p	6.98405	9.0704	4.8977	0.539966	-0.889061	0.843459	1
hsa-miR-1226-3p	14.0817	18.2877	9.87579	0.540024	-0.888905	0.919992	1
hsa-miR-219b-5p	1.76927	2.29401	1.24452	0.542509	-0.882281	1	1
hsa-miR-30e-3p	3462.65	4487.06	2438.23	0.543392	-0.879936	0.533143	1
hsa-miR-200c-3p	107.532	138.869	76.1958	0.548687	-0.865944	0.459494	1
hsa-miR-4687-5p	6.95948	8.94086	4.97809	0.55678	-0.844821	1	1
hsa-miR-551a	3.45477	4.4205	2.48905	0.563069	-0.828617	0.968762	1
hsa-miR-15b-5p	7526.29	9627.3	5425.28	0.563531	-0.827434	0.456515	1
hsa-miR-1301-3p	67.1445	85.833	48.456	0.564538	-0.824857	1	1
hsa-let-7f-5p	128524	163678	93369.6	0.570445	-0.80984	0.587026	1
hsa-miR-500a-5p	33.8176	43.0663	24.5689	0.57049	-0.809726	0.591355	1
hsa-miR-548w	62.3944	79.3041	45.4846	0.573547	-0.802017	0.584757	1
hsa-miR-1537-5p	20.0282	25.4436	14.6127	0.574317	-0.800081	0.424894	1
hsa-miR-335-3p	11142.9	14149.7	8136.14	0.575003	-0.798358	0.49306	1
hsa-miR-874-3p	115.916	147.166	84.6662	0.57531	-0.797589	0.40967	1
hsa-miR-3121-3p	1.69871	2.1529	1.24452	0.578068	-0.790688	0.996658	1
hsa-miR-148b-3p	4668.19	5907.64	3428.73	0.580389	-0.784908	0.484255	1
hsa-miR-19a-3p	44222.8	55907	32538.7	0.582014	-0.780874	0.511151	1
hsa-miR-191-5p	754766	952931	556600	0.584092	-0.775732	0.407967	1
hsa-miR-450a-5p	561.669	707.793	415.546	0.587101	-0.768321	0.673737	1
hsa-miR-331-3p	935.687	1177.26	694.113	0.5896	-0.762192	0.546	1
hsa-miR-369-5p	1.67519	2.10586	1.24452	0.59098	-0.758818	1	1
hsa-miR-1180-3p	185.112	232.044	138.181	0.595494	-0.747841	0.785288	1
hsa-miR-129-5p	1228.64	1539.43	917.844	0.596225	-0.746071	0.624366	1
hsa-miR-4781-3p	6.65952	8.34095	4.97809	0.596826	-0.744618	1	1
hsa-miR-499a-5p	26.2307	32.7903	19.6712	0.59991	-0.737183	0.722264	1
hsa-miR-548p	3.30624	4.12343	2.48905	0.603634	-0.728254	0.908814	1
hsa-miR-548d-5p	17.876	22.223	13.529	0.608783	-0.716	0.824963	1
hsa-miR-548au-5p	11.4821	14.2526	8.71166	0.611235	-0.710201	1	1
hsa-miR-502-5p	42.2045	52.2926	32.1164	0.614167	-0.703297	0.918631	1
hsa-miR-4659a-3p	1.63105	2.01757	1.24452	0.616841	-0.697029	1	1
hsa-miR-424-5p	2509.3	3099.53	1919.07	0.619149	-0.691641	0.679791	1
hsa-miR-30c-1-3p	180.739	223.217	138.261	0.619403	-0.691051	0.970854	1
hsa-miR-181a-2-3p	2312.44	2851.7	1773.18	0.621799	-0.685481	0.568932	1
hsa-miR-196a-3p	20.9724	25.8464	16.0984	0.62285	-0.683043	1	1
hsa-miR-320a	4032	4966.51	3097.49	0.623675	-0.681133	0.479322	1
hsa-miR-455-3p	492.891	606.971	378.811	0.624101	-0.680149	0.56167	1
hsa-miR-98-3p	6.3693	7.84089	4.8977	0.624636	-0.678913	0.898543	1
hsa-miR-6882-5p	4.74856	5.84394	3.65318	0.625122	-0.67779	0.810414	1
hsa-miR-6511a-3p	33.4424	41.1518	25.733	0.625319	-0.677335	0.534184	1
hsa-miR-1306-3p	3.22537	3.9617	2.48905	0.628278	-0.670526	0.920778	1
hsa-miR-3202	1.60753	1.97054	1.24452	0.631566	-0.662995	1	1
hsa-miR-548ay-3p	1.60753	1.97054	1.24452	0.631566	-0.662995	1	1
hsa-miR-765	1.60753	1.97054	1.24452	0.631566	-0.662995	1	1
hsa-miR-2110	61.5846	75.1955	47.9737	0.637986	-0.648404	0.713238	1
hsa-miR-335-5p	2112.01	2573.97	1650.05	0.641051	-0.641489	0.373031	1
hsa-miR-93-5p	86836.8	105617	68056.9	0.644376	-0.634026	0.650614	1
hsa-miR-7705	56.7044	68.9275	44.4813	0.645334	-0.631882	0.958989	1
hsa-miR-23a-3p	14159.3	17199.1	11119.4	0.646512	-0.629251	0.492385	1
hsa-miR-145-3p	6.31542	7.65274	4.97809	0.650498	-0.620384	0.851046	1
hsa-miR-218-5p	31.2065	37.7637	24.6493	0.652725	-0.615452	0.975189	1
hsa-miR-3942-5p	3.1474	3.80575	2.48905	0.654023	-0.612587	1	1
hsa-miR-582-5p	1177.3	1417.76	936.834	0.660784	-0.597748	0.762194	1
hsa-miR-586	1.55018	1.85584	1.24452	0.6706	-0.576476	0.950276	1
hsa-miR-223-3p	24916.5	29772.3	20060.6	0.673801	-0.569606	0.744262	1
hsa-miR-4746-5p	83.9749	100.144	67.8056	0.67708	-0.562601	0.845454	1
hsa-miR-193a-3p	1183.81	1410.84	956.785	0.678167	-0.560288	0.940262	1
hsa-miR-24-3p	2427.96	2892.57	1963.35	0.678757	-0.559033	0.738167	1
hsa-miR-4775	41.1263	48.9721	33.2806	0.679582	-0.557281	0.881623	1
hsa-miR-4687-3p	1.52666	1.8088	1.24452	0.688039	-0.539438	0.988838	1
hsa-miR-455-5p	817.671	967.242	668.1	0.690727	-0.533812	0.803818	1
hsa-miR-342-3p	5291.14	6257.96	4324.33	0.691013	-0.533216	0.551248	1
hsa-miR-183-5p	23794.9	28130.3	19459.4	0.691762	-0.531653	0.539361	1
hsa-miR-15b-3p	995.614	1176.84	814.391	0.692017	-0.531121	0.858943	1
hsa-miR-1292-5p	18.032	21.2905	14.7735	0.6939	-0.527201	0.920789	1
hsa-miR-624-3p	3.0327	3.57634	2.48905	0.695975	-0.522893	1	1
hsa-miR-7854-3p	1.51635	1.78817	1.24452	0.695975	-0.522893	1	1
hsa-miR-484	2465.58	2899.24	2031.92	0.700844	-0.512835	0.644808	1
hsa-miR-642a-3p	3.01949	3.54993	2.48905	0.701153	-0.512199	0.883972	1
hsa-miR-3187-3p	4.51232	5.29107	3.73357	0.705636	-0.503003	0.837428	1
hsa-miR-4762-5p	2.98566	3.48227	2.48905	0.714777	-0.484435	0.878971	1
hsa-miR-148b-5p	1204.38	1402.07	1006.68	0.717994	-0.477955	0.55505	1
hsa-miR-4741	8.82849	10.2702	7.38675	0.719239	-0.475457	1	1
hsa-miR-5706	8.81528	10.2438	7.38675	0.721093	-0.471742	1	1
hsa-miR-340-5p	6735.13	7816.72	5653.54	0.723262	-0.467411	1	1
hsa-miR-196a-5p	2420.17	2808.22	2032.12	0.723632	-0.466671	0.753075	1
hsa-let-7i-3p	55.5242	64.2389	46.8095	0.728679	-0.456644	0.931636	1
hsa-miR-548av-5p	2.95183	3.41461	2.48905	0.728941	-0.456127	0.873108	1
hsa-miR-664a-5p	17.5027	20.2318	14.7735	0.730211	-0.453615	0.973847	1
hsa-miR-766-3p	536.621	619.919	453.322	0.731259	-0.451545	0.815342	1
hsa-miR-296-3p	1.46931	1.6941	1.24452	0.734623	-0.444923	0.975396	1
hsa-miR-6779-5p	1.46931	1.6941	1.24452	0.734623	-0.444923	0.980838	1
hsa-miR-30e-5p	99904.9	115062	84747.4	0.736534	-0.441175	0.609846	1
hsa-miR-582-3p	2543.47	2924.01	2162.92	0.739708	-0.434972	0.940136	1
hsa-miR-548d-3p	8.58983	9.8733	7.30636	0.740012	-0.43438	0.66155	1
hsa-miR-144-5p	4.3873	5.04104	3.73357	0.740635	-0.433166	0.808778	1
hsa-miR-3143	5.8463	6.71451	4.97809	0.741393	-0.43169	0.789519	1
hsa-miR-6502-5p	5.72524	6.55277	4.8977	0.747424	-0.42	0.962143	1
hsa-miR-27a-3p	13571	15523.7	11618.3	0.74842	-0.418081	0.892211	1
hsa-miR-941	21656.3	24772.4	18540.2	0.748421	-0.418079	0.584113	1
hsa-miR-6777-5p	2.90479	3.32053	2.48905	0.749593	-0.415821	0.852875	1
hsa-miR-618	191.827	218.738	164.917	0.753949	-0.407461	0.800218	1
hsa-miR-103a-2-5p	34.3779	39.1285	29.6274	0.757182	-0.401288	0.947369	1
hsa-miR-629-5p	378.911	431.121	326.702	0.757797	-0.400116	0.645078	1
hsa-miR-9-5p	13123.5	14897.7	11349.3	0.761814	-0.392489	0.853454	1
hsa-miR-652-5p	144.936	164.057	125.816	0.766903	-0.382883	0.984662	1
hsa-miR-4999-5p	9.99389	11.2761	8.71166	0.772576	-0.372252	0.708754	1
hsa-miR-532-3p	157.956	178.054	137.859	0.774256	-0.369118	0.843312	1
hsa-miR-5094	9.88314	11.135	8.63127	0.775147	-0.367458	1	1
hsa-miR-503-5p	153.841	173.155	134.528	0.776922	-0.364159	1	1
hsa-miR-219b-3p	14.1322	15.8996	12.3648	0.777682	-0.362748	0.908928	1
hsa-miR-141-3p	103.371	115.452	91.2908	0.790724	-0.338754	1	1
hsa-miR-548f-5p	88.0296	98.2974	77.7618	0.791087	-0.338091	1	1
hsa-miR-1273h-5p	11.0725	12.3497	9.79541	0.793171	-0.334296	0.828013	1
hsa-miR-450b-5p	881.362	979.928	782.796	0.79883	-0.324039	0.963629	1
hsa-miR-1307-5p	9971.69	11085.1	8858.26	0.799113	-0.323528	1	1
hsa-miR-550a-5p	223.594	247.825	199.362	0.804445	-0.313935	0.857096	1
hsa-let-7d-3p	542.127	600.704	483.551	0.804974	-0.312986	0.813218	1
hsa-miR-3928-3p	5.55955	6.14101	4.97809	0.810631	-0.302883	0.7417	1
hsa-miR-3194-3p	2.77977	3.0705	2.48905	0.810631	-0.302883	0.813206	1
hsa-miR-124-3p	21.9117	24.1523	19.6712	0.814466	-0.296074	0.943059	1
hsa-miR-769-5p	14575.2	15990.9	13159.4	0.822932	-0.281154	0.980575	1
hsa-miR-4440	1.37813	1.51173	1.24452	0.823242	-0.280611	0.956117	1
hsa-miR-629-3p	24.4885	26.8168	22.1602	0.826357	-0.275163	1	1
hsa-miR-744-3p	45.0084	49.2692	40.7477	0.827042	-0.273967	1	1
hsa-miR-548ag	40.9986	44.8223	37.1749	0.829385	-0.269887	0.710039	1
hsa-miR-342-5p	57.0072	62.3071	51.7072	0.829878	-0.269029	0.963337	1
hsa-miR-597-5p	4.02653	4.39987	3.65318	0.830292	-0.268309	0.930694	1
hsa-miR-4786-5p	25.6957	28.0669	23.3244	0.831027	-0.267032	0.857183	1
hsa-miR-17-3p	1193.69	1292.58	1094.8	0.846994	-0.239576	0.943302	1
hsa-miR-1538	5.33699	5.77628	4.8977	0.847899	-0.238036	1	1
hsa-miR-548c-5p	12.0894	13.0585	11.1203	0.851576	-0.231792	0.880699	1
hsa-miR-6516-5p	3.96918	4.28517	3.65318	0.852516	-0.230201	0.953846	1
hsa-miR-548u	11.9919	12.9438	11.0399	0.852912	-0.229531	0.963576	1
hsa-miR-3661	5.3875	5.79691	4.97809	0.85875	-0.219691	0.713792	1
hsa-miR-660-5p	1786.19	1920.28	1652.1	0.860347	-0.217009	1	1
hsa-miR-3158-3p	108.674	116.262	101.086	0.869472	-0.201789	1	1
hsa-miR-361-3p	334.506	357.845	311.166	0.869555	-0.20165	0.875187	1
hsa-miR-142-5p	119653	127624	111681	0.875085	-0.192505	1	1
hsa-miR-885-5p	67.2529	71.5978	62.9079	0.878629	-0.186673	1	1
hsa-miR-191-3p	138.628	147.384	129.871	0.881173	-0.182502	0.722547	1
hsa-miR-30a-3p	6.55338	6.96454	6.14223	0.881929	-0.181266	1	1
hsa-miR-3940-3p	20.9735	22.2758	19.6712	0.883075	-0.179393	1	1
hsa-miR-23b-3p	665.907	705.829	625.986	0.886881	-0.173188	0.898519	1
hsa-miR-301a-3p	13882.1	14698	13066.1	0.888975	-0.169785	0.885953	1
hsa-miR-223-5p	716.724	758.324	675.124	0.890284	-0.167663	1	1
hsa-miR-6875-5p	1.32078	1.39703	1.24452	0.890833	-0.166773	0.907743	1
hsa-miR-29c-3p	862.492	912.282	812.703	0.890847	-0.166751	0.984779	1
hsa-miR-103a-3p	55360.1	58090.8	52629.5	0.905986	-0.142439	1	1
hsa-miR-4454	76.6463	80.348	72.9445	0.907857	-0.139463	0.739005	1
hsa-miR-548o-5p	10.3672	10.8586	9.87579	0.909493	-0.136866	0.884086	1
hsa-miR-129-1-3p	968.062	1009.65	926.47	0.917611	-0.124046	0.63253	1
hsa-miR-140-3p	8235.94	8583.34	7888.53	0.919051	-0.121784	1	1
hsa-miR-589-5p	1663.31	1731.56	1595.06	0.921169	-0.118463	0.988917	1
hsa-miR-425-3p	688.999	714.715	663.283	0.928039	-0.107743	1	1
hsa-miR-4677-3p	195.374	202.506	188.242	0.929558	-0.105383	0.986787	1
hsa-miR-99a-5p	14.0026	14.4762	13.529	0.934569	-0.0976271	1	1
hsa-miR-378f	1.28695	1.32937	1.24452	0.936175	-0.0951498	0.848587	1
hsa-miR-190b	20.3226	20.8936	19.7516	0.945341	-0.0810933	0.826981	1
hsa-miR-5581-3p	7.51628	7.72619	7.30636	0.945661	-0.0806047	0.733658	1
hsa-miR-3173-5p	3.75009	3.847	3.65318	0.949619	-0.0745793	0.995606	1
hsa-miR-584-5p	22.8156	23.3906	22.2406	0.950836	-0.0727318	0.76848	1
hsa-miR-155-5p	15433.4	15819.3	15047.5	0.951215	-0.0721568	1	1
hsa-miR-199b-5p	9043.24	9202.77	8883.72	0.965331	-0.0509051	0.936751	1
hsa-miR-145-5p	261.275	265.38	257.17	0.969061	-0.04534	1	1
hsa-miR-221-3p	57510.6	58350.5	56670.8	0.971214	-0.0421391	1	1
hsa-miR-664a-3p	323.999	327.357	320.64	0.979481	-0.0299099	1	1
hsa-miR-361-5p	1849.26	1868.01	1830.51	0.979922	-0.0292614	1	1
hsa-miR-148a-3p	206704	208577	204831	0.982042	-0.0261437	1	1
hsa-miR-548aq-3p	4.93554	4.97338	4.8977	0.984784	-0.0221206	1	1
hsa-miR-92b-3p	10035.9	10100.7	9971.02	0.987159	-0.0186457	1	1
hsa-miR-671-3p	441.053	442.795	439.311	0.992131	-0.0113972	1	1
hsa-miR-183-3p	91.4907	91.771	91.2104	0.993891	-0.00884012	0.840873	1
hsa-miR-4725-3p	2.49302	2.497	2.48905	0.996814	-0.00460376	0.754547	1
hsa-miR-576-3p	42.0383	42.0843	41.9922	0.997812	-0.00315966	0.717131	1
hsa-miR-615-3p	104.42	104.1	104.739	1.00614	0.00883296	0.848506	1
hsa-miR-378c	1147.3	1143.26	1151.34	1.00707	0.0101585	0.585491	1
hsa-miR-589-3p	182.498	181.813	183.183	1.00753	0.0108287	1	1
hsa-miR-149-5p	8.58471	8.53815	8.63127	1.01091	0.0156503	0.819654	1
hsa-miR-580-3p	20.7958	20.6758	20.9157	1.0116	0.0166455	1	1
hsa-miR-6859-5p	4.86498	4.83226	4.8977	1.01354	0.0194062	1	1
hsa-miR-3159	3.6991	3.66463	3.73357	1.01881	0.0268867	0.687069	1
hsa-miR-184	25.5696	25.3257	25.8134	1.01926	0.0275201	1	1
hsa-miR-550a-3p	172.238	170.445	174.031	1.02104	0.0300373	0.721868	1
hsa-miR-542-5p	52.2953	51.7191	52.8714	1.02228	0.0317884	1	1
hsa-miR-1179	1.2296	1.21467	1.24452	1.02458	0.0350293	0.898586	1
hsa-miR-3690	20.4934	20.2318	20.7549	1.02586	0.0368289	0.681299	1
hsa-miR-3127-5p	9.73922	9.60265	9.87579	1.02844	0.0404638	0.843033	1
hsa-miR-425-5p	8017.58	7875.09	8160.08	1.03619	0.051286	1	1
hsa-miR-196b-5p	3141.16	3083.3	3199.02	1.03753	0.0531574	0.850179	1
hsa-miR-124-5p	2.43567	2.3823	2.48905	1.04481	0.0632373	0.750254	1
hsa-miR-501-3p	365.803	357.734	373.872	1.04511	0.0636568	0.760715	1
hsa-miR-3128	6.0034	5.86457	6.14223	1.04734	0.0667364	1	1
hsa-miR-107	5667.47	5517.62	5817.32	1.05432	0.0763098	0.673738	1
hsa-miR-33b-5p	120.421	117.114	123.729	1.05648	0.0792667	0.547936	1
hsa-miR-1249	165.059	160.384	169.734	1.0583	0.0817482	0.930466	1
hsa-miR-3939	5.96957	5.79691	6.14223	1.05957	0.0834783	1	1
hsa-miR-1307-3p	3228.76	3131.11	3326.41	1.06237	0.0872929	0.752979	1
hsa-miR-4791	3.53389	3.41461	3.65318	1.06987	0.0974338	1	1
hsa-miR-301b	3736.88	3599.57	3874.18	1.07629	0.106067	1	1
hsa-miR-25-3p	152546	146904	158188	1.07681	0.10677	0.702089	1
hsa-miR-378a-3p	87319.6	83542.7	91096.5	1.09042	0.124882	0.76975	1
hsa-miR-6842-3p	55.7038	53.2367	58.171	1.09269	0.12788	0.538382	1
hsa-miR-1276	30.3794	28.9639	31.7949	1.09774	0.134538	0.836214	1
hsa-miR-1306-5p	33.0097	31.4139	34.6055	1.1016	0.139599	0.629809	1
hsa-miR-221-5p	1071.47	1016.22	1126.72	1.10873	0.148911	0.914198	1
hsa-miR-548s	9.28437	8.77333	9.79541	1.1165	0.15898	1	1
hsa-miR-942-5p	58.0761	54.8103	61.3419	1.11917	0.162426	0.955285	1
hsa-miR-491-5p	31.3521	29.5844	33.1198	1.1195	0.162854	0.9818	1
hsa-miR-192-5p	20534.6	19365.9	21703.2	1.12069	0.164392	1	1
hsa-miR-548e-5p	196.095	184.76	207.43	1.1227	0.166975	1	1
hsa-miR-1286	121.281	114.176	128.385	1.12445	0.169216	0.618356	1
hsa-miR-6804-5p	1.17225	1.09997	1.24452	1.13142	0.17813	0.838995	1
hsa-miR-4421	1.17225	1.09997	1.24452	1.13142	0.17813	0.846009	1
hsa-miR-500a-3p	2958.65	2768.31	3148.98	1.13751	0.185882	0.789289	1
hsa-miR-144-3p	2.32097	2.1529	2.48905	1.15614	0.209312	0.730942	1
hsa-miR-2277-5p	23.0307	21.3318	24.7297	1.15929	0.213238	0.601239	1
hsa-miR-548n	52.6078	48.6107	56.6049	1.16446	0.219656	0.813315	1
hsa-miR-766-5p	11.4098	10.5351	12.2845	1.16605	0.22163	0.953297	1
hsa-miR-331-5p	91.7415	84.6447	98.8383	1.16768	0.22365	0.550237	1
hsa-miR-3913-5p	38.6912	35.6314	41.7511	1.17175	0.228664	0.991855	1
hsa-miR-548ap-3p	1.14873	1.05293	1.24452	1.18196	0.241182	0.926308	1
hsa-miR-6840-5p	12.4834	11.4379	13.529	1.18282	0.242235	1	1
hsa-miR-505-3p	377.131	345.062	409.201	1.18588	0.245955	0.90198	1
hsa-miR-125b-2-3p	7.87531	7.19973	8.55088	1.18767	0.248131	0.947382	1
hsa-let-7i-5p	11263.5	10280.4	12246.6	1.19126	0.252487	0.478238	1
hsa-miR-4435	4.57428	4.17047	4.97809	1.19365	0.255382	0.591057	1
hsa-miR-345-3p	2.28714	2.08524	2.48905	1.19365	0.255382	0.713134	1
hsa-miR-24-2-5p	452.077	410.768	493.385	1.20113	0.264388	1	1
hsa-miR-3150b-3p	6.76388	6.14101	7.38675	1.20286	0.266464	0.899284	1
hsa-miR-449b-5p	4.47674	4.05577	4.8977	1.20759	0.272129	1	1
hsa-miR-4703-3p	3.41235	3.09113	3.73357	1.20783	0.272421	0.624465	1
hsa-miR-147b	31.6528	28.6198	34.6859	1.21195	0.277334	0.462847	1
hsa-miR-106b-3p	3516.67	3176.64	3856.7	1.21408	0.279866	0.570837	1
hsa-miR-92a-3p	407888	366779	448996	1.22416	0.291789	0.596916	1
hsa-miR-501-5p	53.7693	48.2839	59.2548	1.22722	0.295389	0.597312	1
hsa-miR-1299	4.44291	3.98811	4.8977	1.22808	0.2964	1	1
hsa-miR-5000-3p	30.0865	26.9727	33.2002	1.23088	0.299688	0.873509	1
hsa-miR-548ah-3p	4.41939	3.94107	4.8977	1.24273	0.313517	1	1
hsa-miR-548al	14.524	12.9496	16.0984	1.24316	0.314011	0.567152	1
hsa-miR-1273h-3p	126.546	112.744	140.348	1.24484	0.315962	0.748989	1
hsa-miR-1270	84.1086	74.5981	93.6191	1.25498	0.327663	0.676213	1
hsa-miR-1226-5p	2.22979	1.97054	2.48905	1.26313	0.337005	0.699712	1
hsa-miR-4774-5p	1.1149	0.985268	1.24452	1.26313	0.337005	0.831795	1
hsa-miR-4797-3p	1.1149	0.985268	1.24452	1.26313	0.337005	0.834036	1
hsa-miR-1294	1.1149	0.985268	1.24452	1.26313	0.337005	0.843996	1
hsa-miR-6501-5p	1.1149	0.985268	1.24452	1.26313	0.337005	0.851421	1
hsa-miR-4742-5p	3.27066	2.88814	3.65318	1.26489	0.339012	1	1
hsa-miR-548l	11.0411	9.71735	12.3648	1.27245	0.347608	0.646944	1
hsa-miR-449a	46.1251	40.5429	51.7072	1.27537	0.350918	0.754411	1
hsa-miR-375	7.69641	6.76155	8.63127	1.27652	0.352219	0.805241	1
hsa-miR-16-5p	152909	134193	171625	1.27893	0.354943	0.665796	1
hsa-miR-550a-3-5p	116.836	102.276	131.395	1.28471	0.361441	0.915611	1
hsa-miR-548av-3p	171.024	149.39	192.657	1.28962	0.366948	0.957713	1
hsa-miR-449c-5p	43.7502	38.2018	49.2986	1.29048	0.367904	0.674189	1
hsa-miR-4766-3p	4.32821	3.75871	4.8977	1.30303	0.381868	1	1
hsa-miR-3607-3p	64.5635	56.0217	73.1053	1.30495	0.383991	0.375296	1
hsa-miR-3200-3p	14.1162	12.2144	16.018	1.31141	0.391118	0.758421	1
hsa-miR-141-5p	8.69661	7.51742	9.87579	1.31372	0.39366	0.72418	1
hsa-miR-29a-3p	7087.03	6125.23	8048.83	1.31405	0.394017	0.607871	1
hsa-miR-576-5p	110.008	94.6823	125.334	1.32373	0.404606	0.850014	1
hsa-miR-627-5p	19.4108	16.6613	22.1602	1.33005	0.411476	0.774619	1
hsa-miR-93-3p	570.532	488.502	652.562	1.33584	0.41775	0.821256	1
hsa-miR-6847-5p	2.17244	1.85584	2.48905	1.3412	0.423524	0.6903	1
hsa-miR-152-3p	40.7048	34.7608	46.6488	1.34199	0.424377	0.915617	1
hsa-miR-30d-5p	75264.2	64196.9	86331.5	1.34479	0.427385	0.87029	1
hsa-miR-548e-3p	232.576	198.306	266.846	1.34563	0.428277	0.745263	1
hsa-miR-324-5p	381.735	324.159	439.311	1.35523	0.43854	0.672473	1
hsa-miR-4773	1.08106	0.917605	1.24452	1.35627	0.439647	0.777496	1
hsa-miR-3684	1.08106	0.917605	1.24452	1.35627	0.439647	0.789542	1
hsa-miR-548am-5p	10.6333	8.98211	12.2845	1.36766	0.451707	0.904825	1
hsa-miR-18a-3p	513.802	432.77	594.834	1.37448	0.458886	0.624214	1
hsa-miR-1910-5p	80.4434	67.3481	93.5387	1.38888	0.473926	0.722559	1
hsa-miR-125b-5p	53.4145	44.3229	62.506	1.41024	0.495941	0.873759	1
hsa-miR-3140-3p	6.29476	5.20278	7.38675	1.41977	0.505657	0.835359	1
hsa-miR-423-5p	9365.95	7739.22	10992.7	1.42039	0.506284	0.839874	1
hsa-miR-3911	1.05754	0.870567	1.24452	1.42955	0.515565	0.839584	1
hsa-miR-3940-5p	1.05754	0.870567	1.24452	1.42955	0.515565	0.83983	1
hsa-miR-6509-5p	1.05754	0.870567	1.24452	1.42955	0.515565	0.843251	1
hsa-miR-6798-3p	1.05754	0.870567	1.24452	1.42955	0.515565	0.846379	1
hsa-miR-193b-5p	1.05754	0.870567	1.24452	1.42955	0.515565	0.848126	1
hsa-miR-199b-3p	3973.78	3268.32	4679.24	1.4317	0.517729	0.35892	1
hsa-miR-1284	5.2137	4.28517	6.14223	1.43337	0.519408	0.937752	1
hsa-miR-139-5p	22.8655	18.6731	27.0579	1.44904	0.535095	0.752486	1
hsa-miR-6500-3p	5.25389	4.28517	6.22261	1.45213	0.538167	0.490721	1
hsa-miR-143-3p	3979.8	3241.49	4718.1	1.45553	0.541548	0.407034	1
hsa-miR-340-3p	116.719	94.6559	138.782	1.46618	0.552058	0.809409	1
hsa-miR-378d	155.989	126.425	185.553	1.46769	0.553544	0.355821	1
hsa-miR-199a-3p	4026.95	3263.7	4790.21	1.46773	0.553582	0.321538	1
hsa-miR-3131	5.23037	4.23814	6.22261	1.46824	0.554091	0.479597	1
hsa-miR-3615	344.788	279.209	410.368	1.46975	0.555573	0.520283	1
hsa-miR-3074-5p	37.2255	29.9698	44.4813	1.4842	0.569688	0.439125	1
hsa-miR-5189-5p	2.08126	1.67347	2.48905	1.48735	0.572749	0.666493	1
hsa-miR-548ai	3.04126	2.42934	3.65318	1.50378	0.58859	1	1
hsa-miR-532-5p	2677.49	2130.3	3224.69	1.51372	0.598101	0.395255	1
hsa-miR-548o-3p	165.62	131.276	199.963	1.52323	0.607134	0.855581	1
hsa-miR-1254	61.8734	48.7955	74.9512	1.53603	0.619203	0.754265	1
hsa-miR-219a-2-3p	6.02227	4.73819	7.30636	1.54202	0.624818	1	1
hsa-miR-548q	13.1883	10.3585	16.018	1.54636	0.628878	0.680913	1
hsa-miR-3194-5p	17.2699	13.5437	20.9961	1.55025	0.632498	0.535153	1
hsa-miR-675-3p	30.0961	23.4995	36.6926	1.56142	0.642857	1	1
hsa-miR-330-5p	268.749	208.988	328.509	1.5719	0.652513	0.580517	1
hsa-miR-182-5p	202701	157421	247982	1.57528	0.655613	0.637159	1
hsa-miR-194-5p	536.587	414.868	658.305	1.58678	0.666103	0.453859	1
hsa-miR-502-3p	58.0464	44.8751	71.2177	1.58702	0.66632	0.784757	1
hsa-miR-185-3p	33.0377	25.4082	40.6673	1.60056	0.678576	0.537461	1
hsa-miR-138-5p	31.9567	24.4906	39.4228	1.60971	0.686803	0.555371	1
hsa-miR-34a-5p	11.969	9.16447	14.7735	1.61204	0.688887	0.696169	1
hsa-miR-323a-3p	4.97109	3.79996	6.14223	1.61639	0.692778	0.846915	1
hsa-miR-27b-3p	13378.5	10219.5	16537.5	1.61823	0.694419	0.432149	1
hsa-miR-219a-1-3p	6.02469	4.58224	7.46714	1.62958	0.704503	0.393938	1
hsa-miR-628-3p	80.0803	60.5601	99.6005	1.64465	0.717785	0.617267	1
hsa-miR-31-5p	2.00039	1.51173	2.48905	1.64648	0.719389	0.688806	1
hsa-miR-6733-5p	1.00019	0.755867	1.24452	1.64648	0.719389	0.840292	1
hsa-miR-4466	1.00019	0.755867	1.24452	1.64648	0.719389	0.84431	1
hsa-miR-4755-3p	1.00019	0.755867	1.24452	1.64648	0.719389	0.844852	1
hsa-miR-3679-3p	1.00019	0.755867	1.24452	1.64648	0.719389	0.848742	1
hsa-miR-5680	1.00019	0.755867	1.24452	1.64648	0.719389	0.854483	1
hsa-miR-6780a-5p	1.00019	0.755867	1.24452	1.64648	0.719389	0.871184	1
hsa-miR-6881-5p	1.00019	0.755867	1.24452	1.64648	0.719389	0.871184	1
hsa-miR-222-3p	69413.8	52424.9	86402.6	1.64812	0.720822	0.67838	1
hsa-miR-130a-3p	53.5212	40.24	66.8023	1.6601	0.731266	0.312158	1
hsa-miR-192-3p	8.8939	6.66747	11.1203	1.66785	0.737986	0.582628	1
hsa-miR-339-5p	836.845	626.535	1047.16	1.67134	0.741009	0.306719	1
hsa-miR-4676-3p	3.97726	2.97643	4.97809	1.6725	0.74201	0.490016	1
hsa-miR-6866-5p	15.6497	11.7085	19.5908	1.67321	0.742619	0.990391	1
hsa-miR-2115-3p	12.7633	9.50858	16.018	1.68459	0.752395	0.629044	1
hsa-miR-3613-3p	81.0954	60.3423	101.848	1.68784	0.755181	0.782493	1
hsa-miR-6723-5p	7.85987	5.84394	9.87579	1.68992	0.756954	0.626417	1
hsa-miR-3688-3p	2.90304	2.1529	3.65318	1.69687	0.762872	1	1
hsa-miR-4714-3p	2.96675	2.19994	3.73357	1.69713	0.763093	0.575624	1
hsa-miR-625-3p	138.507	102.662	174.352	1.69832	0.764106	0.263499	1
hsa-miR-1296-5p	423.032	313.334	532.73	1.7002	0.765702	0.384561	1
hsa-miR-3157-5p	9.74209	7.19973	12.2845	1.70624	0.770819	0.835284	1
hsa-miR-3199	9.7392	7.19394	12.2845	1.70761	0.77198	0.800618	1
hsa-miR-6877-5p	1.96656	1.44407	2.48905	1.72363	0.785452	0.640641	1
hsa-miR-1285-5p	8.77919	6.43807	11.1203	1.72727	0.788497	0.54908	1
hsa-miR-411-3p	5.75904	4.21172	7.30636	1.73477	0.794743	1	1
hsa-miR-181c-3p	318.033	232.043	404.023	1.74116	0.800046	0.436821	1
hsa-miR-186-5p	37899.1	27642.2	48156	1.74212	0.800843	0.646975	1
hsa-miR-374b-5p	1124.02	814.21	1433.84	1.76102	0.81641	0.24157	1
hsa-miR-330-3p	25.9837	18.7671	33.2002	1.76906	0.822983	0.649893	1
hsa-miR-215-5p	24.0602	17.3288	30.7915	1.77689	0.829357	0.571048	1
hsa-miR-4661-5p	21.1807	15.223	27.1383	1.78272	0.834081	0.510433	1
hsa-miR-5001-3p	5.74478	4.10281	7.38675	1.80041	0.848327	0.752738	1
hsa-miR-99a-3p	0.966363	0.688204	1.24452	1.80836	0.854685	0.73716	1
hsa-miR-4286	133.367	94.9504	171.783	1.80918	0.855339	0.249674	1
hsa-miR-744-5p	1165.43	829.66	1501.2	1.80941	0.855519	0.539751	1
hsa-miR-6886-5p	2.88588	2.0382	3.73357	1.8318	0.873261	0.547004	1
hsa-miR-181b-5p	76847.8	54113.4	99582.2	1.84025	0.879901	0.287437	1
hsa-miR-3157-3p	10.3683	7.28801	13.4486	1.8453	0.883857	1	1
hsa-miR-641	97.9838	68.3862	127.581	1.8656	0.899641	0.731583	1
hsa-miR-132-5p	7.51972	5.24403	9.79541	1.86792	0.90143	0.921423	1
hsa-miR-548k	522.706	363.222	682.189	1.87816	0.909319	0.521587	1
hsa-miR-6515-5p	20.7499	14.3615	27.1383	1.88966	0.918129	0.433349	1
hsa-miR-3611	2.85205	1.97054	3.73357	1.8947	0.921967	0.548399	1
hsa-miR-6862-5p	2.78834	1.9235	3.65318	1.89924	0.925421	1	1
hsa-miR-652-3p	522.193	359.625	684.761	1.9041	0.929107	0.281274	1
hsa-miR-548j-5p	7.51577	5.15574	9.87579	1.91549	0.937717	0.573675	1
hsa-miR-1287-5p	37.3671	25.5963	49.1378	1.91972	0.940896	0.64054	1
hsa-miR-28-5p	208.198	142.605	273.792	1.91994	0.941058	0.313659	1
hsa-miR-4638-5p	0.942844	0.641166	1.24452	1.94103	0.956823	0.850026	1
hsa-miR-4761-5p	0.942844	0.641166	1.24452	1.94103	0.956823	0.866891	1
hsa-miR-6769a-5p	0.942844	0.641166	1.24452	1.94103	0.956823	0.866891	1
hsa-miR-378e	0.942844	0.641166	1.24452	1.94103	0.956823	0.880035	1
hsa-miR-600	0.942844	0.641166	1.24452	1.94103	0.956823	0.885724	1
hsa-miR-3652	0.942844	0.641166	1.24452	1.94103	0.956823	0.897125	1
hsa-miR-6797-5p	0.942844	0.641166	1.24452	1.94103	0.956823	0.897125	1
hsa-miR-181c-5p	1972.58	1339.36	2605.8	1.94555	0.960178	0.352891	1
hsa-miR-3065-3p	11.0817	7.47038	14.6931	1.96685	0.975887	0.929646	1
hsa-miR-181d-5p	633.846	419.3	848.392	2.02335	1.01675	0.355811	1
hsa-miR-345-5p	1854.84	1226.39	2483.28	2.02486	1.01782	0.40116	1
hsa-miR-4521	2.72068	1.78817	3.65318	2.04297	1.03067	1	1
hsa-miR-6855-5p	2.72068	1.78817	3.65318	2.04297	1.03067	1	1
hsa-miR-324-3p	92.0269	59.3216	124.732	2.10264	1.0722	0.257505	1
hsa-miR-3934-5p	9.88598	6.32337	13.4486	2.12681	1.08869	0.984225	1
hsa-miR-4761-3p	0.909013	0.573503	1.24452	2.17004	1.11772	0.743487	1
hsa-miR-4523	2.66333	1.67347	3.65318	2.18299	1.12631	1	1
hsa-miR-4515	4.46815	2.79407	6.14223	2.19831	1.1364	0.786545	1
hsa-miR-3064-5p	6.33668	3.9617	8.71166	2.19897	1.13683	0.441414	1
hsa-miR-628-5p	170.21	106.212	234.208	2.20511	1.14085	0.278332	1
hsa-miR-339-3p	644.778	400.015	889.542	2.22377	1.15301	0.283263	1
hsa-miR-4777-3p	2.70352	1.67347	3.73357	2.23103	1.15771	0.531565	1
hsa-miR-126-5p	62.3054	38.3784	86.2323	2.2469	1.16793	0.335357	1
hsa-miR-197-3p	2696.98	1654.35	3739.62	2.26048	1.17663	0.365103	1
hsa-miR-1343-3p	15.07	9.14385	20.9961	2.2962	1.19925	0.378299	1
hsa-miR-130b-5p	585.554	352.864	818.244	2.31887	1.21342	0.39031	1
hsa-miR-6810-3p	6.09745	3.64401	8.55088	2.34656	1.23055	1	1
hsa-miR-2355-5p	7.85812	4.67631	11.0399	2.36082	1.23929	0.79645	1
hsa-miR-6793-5p	0.885494	0.526465	1.24452	2.36392	1.24118	0.883388	1
hsa-miR-376c-3p	0.885494	0.526465	1.24452	2.36392	1.24118	0.916351	1
hsa-miR-3909	131.868	77.9831	185.752	2.38196	1.25215	0.395802	1
hsa-miR-26a-5p	91325.6	53905.2	128746	2.38838	1.25603	0.321104	1
hsa-miR-451a	38.4557	22.6347	54.2767	2.39794	1.26179	0.277119	1
hsa-miR-127-3p	472.646	278.079	667.213	2.39936	1.26265	0.51386	1
hsa-miR-2276-3p	3.46795	2.0382	4.8977	2.40296	1.26481	0.941131	1
hsa-miR-128-3p	3141.76	1844.87	4438.64	2.40594	1.2666	0.317581	1
hsa-miR-933	6.91528	4.03515	9.79541	2.42752	1.27948	0.905214	1
hsa-miR-6839-5p	4.3093	2.47638	6.14223	2.48033	1.31053	0.785045	1
hsa-miR-6762-3p	5.17128	2.9558	7.38675	2.49907	1.32139	0.662556	1
hsa-miR-3176	72.3572	41.2195	103.495	2.51082	1.32816	0.343272	1
hsa-miR-5088-5p	1.73716	0.985268	2.48905	2.52626	1.337	0.60452	1
hsa-miR-940	50.6571	28.3698	72.9445	2.5712	1.36244	0.174348	1
hsa-miR-6747-3p	3.40029	1.90287	4.8977	2.57385	1.36393	0.947004	1
hsa-miR-597-3p	4.26226	2.3823	6.14223	2.57828	1.36641	0.762142	1
hsa-miR-548ab	27.2058	15.1495	39.262	2.59163	1.37386	0.610961	1
hsa-miR-3136-5p	5.96559	3.29991	8.63127	2.61561	1.38715	0.557061	1
hsa-miR-643	9.26833	5.08808	13.4486	2.64316	1.40226	0.934538	1
hsa-miR-328-3p	37.2248	20.4142	54.0355	2.64696	1.40434	0.477262	1
hsa-miR-1468-5p	73.5523	40.278	106.826	2.65223	1.4072	0.581072	1
hsa-miR-326	57.6349	31.4461	83.8237	2.66563	1.41448	0.272185	1
hsa-miR-130b-3p	2245.35	1220.92	3269.77	2.67812	1.42122	0.125847	1
hsa-miR-616-5p	37.213	20.1493	54.2767	2.69372	1.4296	0.275804	1
hsa-miR-4787-3p	31.2371	16.8288	45.6454	2.71234	1.43954	0.305831	1
hsa-miR-6797-3p	0.851663	0.458803	1.24452	2.71255	1.43965	0.74898	1
hsa-miR-4512	0.851663	0.458803	1.24452	2.71255	1.43965	0.750431	1
hsa-miR-6721-5p	0.851663	0.458803	1.24452	2.71255	1.43965	0.751224	1
hsa-miR-4428	0.851663	0.458803	1.24452	2.71255	1.43965	0.762428	1
hsa-miR-5006-3p	0.851663	0.458803	1.24452	2.71255	1.43965	0.772986	1
hsa-miR-181a-5p	593151	319503	866799	2.71296	1.43987	0.16488	1
hsa-miR-338-3p	8.45002	4.5352	12.3648	2.72642	1.44701	0.356857	1
hsa-miR-200b-3p	3.34294	1.78817	4.8977	2.73894	1.45362	0.947054	1
hsa-miR-625-5p	234.597	123.341	345.852	2.80404	1.48751	0.240651	1
hsa-miR-100-5p	60.2157	31.5492	88.8821	2.81726	1.49429	0.174327	1
hsa-miR-454-5p	107.943	56.5481	159.338	2.81773	1.49454	0.385899	1
hsa-miR-3145-3p	2.46776	1.28233	3.65318	2.84886	1.51038	1	1
hsa-miR-6780b-5p	2.46776	1.28233	3.65318	2.84886	1.51038	1	1
hsa-miR-195-5p	7.49686	3.87341	11.1203	2.87094	1.52152	0.417528	1
hsa-miR-378i	3.3493	1.72051	4.97809	2.89338	1.53276	0.407861	1
hsa-miR-6855-3p	2.45744	1.26171	3.65318	2.89543	1.53378	1	1
hsa-miR-28-3p	4496.02	2295.03	6697	2.91804	1.545	0.283276	1
hsa-miR-4326	71.0659	35.9871	106.145	2.94952	1.56048	0.182543	1
hsa-miR-30a-5p	236.058	118.555	353.561	2.98225	1.5764	0.20908	1
hsa-miR-423-3p	15525.1	7788.2	23262	2.98682	1.57861	0.473355	1
hsa-miR-193b-3p	23.7263	11.8438	35.6088	3.00653	1.5881	0.560397	1
hsa-miR-6805-5p	4.09021	2.0382	6.14223	3.01356	1.59147	0.734628	1
hsa-miR-6741-3p	4.0799	2.01757	6.14223	3.04436	1.60614	0.743216	1
hsa-miR-371b-5p	7.30814	3.57634	11.0399	3.08693	1.62617	0.720012	1
hsa-miR-6881-3p	4.83402	2.36168	7.30636	3.09372	1.62934	1	1
hsa-miR-6820-3p	1.64598	0.802904	2.48905	3.10005	1.63229	0.598234	1
hsa-miR-3620-3p	10.5232	5.1087	15.9376	3.1197	1.64141	0.664851	1
hsa-miR-6802-3p	3.22824	1.55877	4.8977	3.14203	1.6517	0.905776	1
hsa-miR-574-5p	138.714	66.9454	210.482	3.14409	1.65264	0.202095	1
hsa-miR-4685-3p	6.47315	3.0705	9.87579	3.21634	1.68542	0.465212	1
hsa-miR-3174	18.6521	8.841	28.4632	3.21946	1.68682	0.153104	1
hsa-miR-126-3p	13.647	6.4587	20.8353	3.22593	1.68972	0.594433	1
hsa-miR-125b-1-3p	1.62246	0.755867	2.48905	3.29297	1.71939	0.634612	1
hsa-miR-6840-3p	11.1793	5.17637	17.1822	3.31935	1.7309	0.549918	1
hsa-miR-1255a	15.9324	7.3763	24.4885	3.31989	1.73114	0.642016	1
hsa-miR-4689	2.37657	1.09997	3.65318	3.32117	1.73169	1	1
hsa-miR-4645-3p	28.8203	13.3201	44.3205	3.32734	1.73437	0.329893	1
hsa-miR-21-3p	23724.8	10949.5	36500.1	3.33349	1.73703	0.105076	1
hsa-miR-22-5p	13.6764	6.27633	21.0765	3.35809	1.74764	0.19499	1
hsa-miR-1303	21.5534	9.82627	33.2806	3.3869	1.75996	0.237038	1
hsa-miR-1278	4.83354	2.19994	7.46714	3.39425	1.76309	0.378136	1
hsa-miR-642a-5p	2.41677	1.09997	3.73357	3.39425	1.76309	0.527409	1
hsa-miR-574-3p	212.065	95.8623	328.268	3.42437	1.77584	0.217106	1
hsa-miR-151a-5p	13.3603	5.88519	20.8353	3.5403	1.82387	0.549638	1
hsa-miR-411-5p	31.2821	13.6675	48.8966	3.57759	1.83899	0.721367	1
hsa-miR-6509-3p	1.58862	0.688204	2.48905	3.61673	1.85468	0.612591	1
hsa-miR-6755-5p	0.794312	0.344102	1.24452	3.61673	1.85468	0.750615	1
hsa-miR-4682	0.794312	0.344102	1.24452	3.61673	1.85468	0.766034	1
hsa-miR-5193	0.794312	0.344102	1.24452	3.61673	1.85468	0.777216	1
hsa-miR-708-5p	0.794312	0.344102	1.24452	3.61673	1.85468	0.786594	1
hsa-miR-4668-5p	0.794312	0.344102	1.24452	3.61673	1.85468	0.804004	1
hsa-miR-636	13.1951	5.63517	20.7549	3.68311	1.88092	0.863526	1
hsa-miR-627-3p	12.5345	5.31748	19.7516	3.71446	1.89315	0.295766	1
hsa-miR-760	5.47295	2.31464	8.63127	3.72899	1.89879	0.492807	1
hsa-miR-146b-5p	250603	105938	395267	3.7311	1.8996	0.458871	1
hsa-miR-199a-5p	7.83237	3.29991	12.3648	3.74703	1.90575	0.342838	1
hsa-miR-122-5p	6.95083	2.86173	11.0399	3.85778	1.94777	0.549415	1
hsa-miR-619-5p	10.1344	4.17047	16.0984	3.86009	1.94864	0.224051	1
hsa-miR-200a-3p	1.56511	0.641166	2.48905	3.88206	1.95682	0.531742	1
hsa-miR-1972	1.56511	0.641166	2.48905	3.88206	1.95682	0.606917	1
hsa-miR-146b-3p	1188.56	481.262	1895.86	3.93936	1.97796	0.252451	1
hsa-miR-132-3p	110.118	44.2784	175.957	3.97388	1.99055	0.141822	1
hsa-miR-1914-5p	2.28539	0.917605	3.65318	3.98121	1.99321	1	1
hsa-miR-212-5p	4.55758	1.8088	7.30636	4.03935	2.01412	1	1
hsa-miR-3177-5p	3.86717	1.51173	6.22261	4.11621	2.04132	0.29165	1
hsa-miR-3657	3.79315	1.44407	6.14223	4.25341	2.08862	0.704149	1
hsa-miR-6852-5p	6.86601	2.6117	11.1203	4.25788	2.09014	0.311048	1
hsa-miR-129-2-3p	11.2623	4.25876	18.2659	4.28902	2.10065	0.983061	1
hsa-miR-3184-5p	3.76963	1.39703	6.14223	4.39662	2.1364	0.669664	1
hsa-miR-10b-5p	1329.96	481.441	2178.48	4.52492	2.17789	0.143053	1
hsa-miR-495-3p	2.97532	1.05293	4.8977	4.6515	2.21769	0.79712	1
hsa-miR-873-5p	1.50776	0.526465	2.48905	4.72784	2.24118	0.67303	1
hsa-miR-210-5p	22.3638	7.79386	36.9337	4.73883	2.24453	0.200885	1
hsa-miR-1289	2.20452	0.755867	3.65318	4.8331	2.27295	1	1
hsa-miR-497-5p	5.88933	1.90287	9.87579	5.18994	2.37572	0.383629	1
hsa-miR-21-5p	496911	159876	833946	5.21619	2.383	0.0679755	1
hsa-miR-5189-3p	3.65493	1.16763	6.14223	5.26042	2.39518	0.598633	1
hsa-miR-4742-3p	2.90765	0.917605	4.8977	5.33748	2.41616	0.850061	1
hsa-miR-937-3p	11.7718	3.71167	19.832	5.34314	2.41769	0.15169	1
hsa-miR-6799-5p	0.736962	0.229401	1.24452	5.42509	2.43965	0.782966	1
hsa-miR-548a-3p	0.736962	0.229401	1.24452	5.42509	2.43965	0.790352	1
hsa-miR-3686	0.736962	0.229401	1.24452	5.42509	2.43965	0.806519	1
hsa-miR-6768-3p	0.736962	0.229401	1.24452	5.42509	2.43965	0.842298	1
hsa-miR-421	3706.49	1152.05	6260.93	5.43459	2.44217	0.0387499	1
hsa-miR-3651	51.3669	15.8584	86.8754	5.47821	2.4537	0.260401	1
hsa-miR-409-3p	19.7143	6.06756	33.361	5.49825	2.45897	0.0831228	1
hsa-miR-3150a-5p	2.88414	0.870567	4.8977	5.62588	2.49208	0.794411	1
hsa-miR-2277-3p	14.4609	4.35284	24.5689	5.64434	2.49681	0.332275	1
hsa-miR-4764-5p	2.14717	0.641166	3.65318	5.69771	2.51038	1	1
hsa-miR-6735-5p	2.14717	0.641166	3.65318	5.69771	2.51038	1	1
hsa-miR-1291	5.84866	1.74113	9.95618	5.71822	2.51557	0.315057	1
hsa-miR-34c-5p	2.92433	0.870567	4.97809	5.71822	2.51557	0.527147	1
hsa-miR-5010-3p	10.0288	2.9558	17.1018	5.78583	2.53252	0.713846	1
hsa-miR-10a-5p	951.922	279.325	1624.52	5.81587	2.54	0.0960287	1
hsa-miR-493-5p	4.37473	1.28233	7.46714	5.82309	2.54179	0.522106	1
hsa-miR-22-3p	11814	3408.88	20219.1	5.93132	2.56835	0.0377637	1
hsa-miR-616-3p	5.03767	1.44407	8.63127	5.97704	2.57943	0.44396	1
hsa-miR-210-3p	964.167	265.512	1662.82	6.2627	2.64678	0.396457	1
hsa-miR-3605-5p	10.0077	2.75282	17.2625	6.27087	2.64867	0.294426	1
hsa-miR-4785	3.52992	0.917605	6.14223	6.69376	2.74282	0.651825	1
hsa-miR-410-3p	44.4838	11.4469	77.5207	6.77219	2.75962	0.0497234	1
hsa-miR-136-3p	15.5265	3.91466	27.1383	6.93249	2.79337	0.0891292	1
hsa-miR-4723-3p	2.08982	0.526465	3.65318	6.93907	2.79474	1	1
hsa-miR-494-3p	2.08982	0.526465	3.65318	6.93907	2.79474	1	1
hsa-miR-6720-5p	6.25916	1.55877	10.9595	7.03089	2.81371	0.995171	1
hsa-miR-3607-5p	1.41657	0.344102	2.48905	7.23345	2.85468	0.590262	1
hsa-miR-4755-5p	1.41657	0.344102	2.48905	7.23345	2.85468	0.621651	1
hsa-miR-151b	9.71851	2.33526	17.1018	7.32327	2.87249	0.669741	1
hsa-miR-4662a-5p	277.336	65.2629	489.41	7.49906	2.90671	0.126874	1
hsa-miR-3138	2.05599	0.458803	3.65318	7.96242	2.99321	1	1
hsa-miR-296-5p	2.09619	0.458803	3.73357	8.13764	3.02461	0.504966	1
hsa-miR-5588-5p	2.7356	0.573503	4.8977	8.53998	3.09423	0.829071	1
hsa-miR-3177-3p	7.54387	1.55877	13.529	8.67926	3.11757	0.329562	1
hsa-miR-1273d	2.7758	0.573503	4.97809	8.68015	3.11772	0.402868	1
hsa-miR-6516-3p	6.80055	1.39703	12.2041	8.7357	3.12692	0.787903	1
hsa-miR-1246	805.451	163.328	1447.57	8.86301	3.1478	0.172241	1
hsa-miR-369-3p	7.56055	1.51173	13.6094	9.00249	3.17032	0.183171	1
hsa-miR-3609	63.7079	12.7202	114.696	9.01681	3.17262	0.0371982	1
hsa-miR-3150a-3p	4.03111	0.755867	7.30636	9.6662	3.27295	0.97834	1
hsa-miR-654-3p	8.76488	1.51173	16.018	10.5958	3.40542	0.204644	1
hsa-miR-6886-3p	1.99864	0.344102	3.65318	10.6166	3.40825	1	1
hsa-miR-939-5p	6.03612	1.03231	11.0399	10.6944	3.41879	0.520815	1
hsa-miR-363-3p	2.03884	0.344102	3.73357	10.8502	3.43965	0.48148	1
hsa-miR-1233-5p	1.35922	0.229401	2.48905	10.8502	3.43965	0.663913	1
hsa-miR-1238-3p	1.35922	0.229401	2.48905	10.8502	3.43965	0.663913	1
hsa-miR-6807-3p	0.679612	0.114701	1.24452	10.8502	3.43965	0.728308	1
hsa-miR-1180-5p	0.679612	0.114701	1.24452	10.8502	3.43965	0.798701	1
hsa-miR-6889-5p	0.679612	0.114701	1.24452	10.8502	3.43965	0.816154	1
hsa-miR-4786-3p	0.679612	0.114701	1.24452	10.8502	3.43965	0.825879	1
hsa-miR-6728-5p	0.679612	0.114701	1.24452	10.8502	3.43965	0.825879	1
hsa-miR-4536-3p	0.679612	0.114701	1.24452	10.8502	3.43965	0.856891	1
hsa-miR-584-3p	0.679612	0.114701	1.24452	10.8502	3.43965	0.856891	1
hsa-miR-136-5p	0.679612	0.114701	1.24452	10.8502	3.43965	0.880797	1
hsa-miR-5587-5p	0.679612	0.114701	1.24452	10.8502	3.43965	0.880797	1
hsa-miR-6833-3p	0.679612	0.114701	1.24452	10.8502	3.43965	0.880797	1
hsa-miR-6850-5p	0.679612	0.114701	1.24452	10.8502	3.43965	0.880797	1
hsa-miR-6879-3p	0.679612	0.114701	1.24452	10.8502	3.43965	0.880797	1
hsa-let-7e-5p	690.878	112.483	1269.27	11.2841	3.49622	0.0280817	1
hsa-miR-509-3p	3.97376	0.641166	7.30636	11.3954	3.51038	0.942475	1
hsa-miR-4461	7.99408	1.21467	14.7735	12.1626	3.60438	0.253102	1
hsa-miR-6873-3p	3.30051	0.458803	6.14223	13.3875	3.74282	0.6044	1
hsa-miR-338-5p	3.9968	0.526465	7.46714	14.1835	3.82614	0.261022	1
hsa-miR-1244	2.6611	0.344102	4.97809	14.4669	3.85468	0.51532	1
hsa-miR-6772-3p	7.1831	0.917605	13.4486	14.6562	3.87344	0.625268	1
hsa-miR-4647	4.56219	0.573503	8.55088	14.9099	3.8982	0.731781	1
hsa-miR-150-3p	1.94129	0.229401	3.65318	15.9248	3.99321	1	1
hsa-miR-670-3p	1.94129	0.229401	3.65318	15.9248	3.99321	1	1
hsa-miR-6838-5p	1.94129	0.229401	3.65318	15.9248	3.99321	1	1
hsa-miR-6894-5p	1.94129	0.229401	3.65318	15.9248	3.99321	1	1
hsa-miR-6800-3p	5.86407	0.688204	11.0399	16.0417	4.00375	0.43971	1
hsa-miR-6832-5p	1.98148	0.229401	3.73357	16.2753	4.02461	0.48558	1
hsa-miR-125a-5p	1317.21	138.603	2495.82	18.0069	4.17048	0.078473	1
hsa-miR-4485	17.5912	1.74113	33.4413	19.2066	4.26353	0.0708758	1
hsa-miR-320d	130.601	12.7408	248.461	19.5012	4.28549	0.0264835	1
hsa-miR-6783-3p	2.56355	0.229401	4.8977	21.3499	4.41616	0.752007	1
hsa-miR-3190-3p	2.60375	0.229401	4.97809	21.7004	4.43965	0.344488	1
hsa-miR-4474-3p	1.30187	0.114701	2.48905	21.7004	4.43965	0.574442	1
hsa-miR-539-3p	1.30187	0.114701	2.48905	21.7004	4.43965	0.61096	1
hsa-miR-6821-5p	1.30187	0.114701	2.48905	21.7004	4.43965	0.636961	1
hsa-miR-6737-3p	1.30187	0.114701	2.48905	21.7004	4.43965	0.647393	1
hsa-miR-208b-3p	1.30187	0.114701	2.48905	21.7004	4.43965	0.662166	1
hsa-miR-561-5p	1.30187	0.114701	2.48905	21.7004	4.43965	0.662166	1
hsa-miR-6780b-3p	1.30187	0.114701	2.48905	21.7004	4.43965	0.662166	1
hsa-miR-7704	15.5186	1.32937	29.7078	22.3473	4.48203	0.0418384	1
hsa-miR-3653	5.78956	0.458803	11.1203	24.2377	4.59918	0.203309	1
hsa-miR-4638-3p	4.48769	0.344102	8.63127	25.0835	4.64867	0.305201	1
hsa-miR-212-3p	8.95185	0.641166	17.2625	26.9237	4.7508	0.0392699	1
hsa-miR-1298-5p	1.88394	0.114701	3.65318	31.8497	4.99321	1	1
hsa-miR-548z	1.88394	0.114701	3.65318	31.8497	4.99321	1	1
hsa-miR-6885-5p	1.88394	0.114701	3.65318	31.8497	4.99321	1	1
hsa-miR-6895-5p	1.88394	0.114701	3.65318	31.8497	4.99321	1	1
hsa-miR-5096	6.35447	0.344102	12.3648	35.9337	5.16726	0.129041	1
hsa-miR-889-3p	4.47053	0.229401	8.71166	37.9756	5.247	0.499229	1
hsa-miR-6793-3p	2.5062	0.114701	4.8977	42.6999	5.41616	0.667705	1
hsa-miR-431-5p	2.5062	0.114701	4.8977	42.6999	5.41616	0.689693	1
hsa-miR-493-3p	2.5062	0.114701	4.8977	42.6999	5.41616	0.714267	1
hsa-miR-5692b	2.5062	0.114701	4.8977	42.6999	5.41616	0.714267	1
hsa-miR-656-3p	2.5062	0.114701	4.8977	42.6999	5.41616	0.714267	1
hsa-miR-133a-3p	2.5464	0.114701	4.97809	43.4007	5.43965	0.251843	1
hsa-miR-3685	3.12846	0.114701	6.14223	53.5501	5.74282	0.463293	1
hsa-miR-203a	3.16866	0.114701	6.22261	54.2509	5.76158	0.139164	1
hsa-miR-708-3p	4.33279	0.114701	8.55088	74.5496	6.22013	0.577964	1
hsa-miR-3916	23.5136	0.458803	46.5684	101.5	6.66533	0.0491449	1
hsa-miR-1273g-3p	34.9726	0.573503	69.3717	120.961	6.9184	0.0747286	1
hsa-miR-1248	29.8225	0.229401	59.4155	259.003	8.01682	0.0305101	1
hsa-miR-134-5p	7.38675	0	14.7735	Inf	Inf	0.0546791	1
hsa-miR-4488	50.8647	0	101.729	Inf	Inf	0.0744103	1
hsa-miR-4508	31.6549	0	63.3099	Inf	Inf	0.116832	1
hsa-miR-7641	8.71166	0	17.4233	Inf	Inf	0.234823	1
hsa-miR-337-3p	3.69337	0	7.38675	Inf	Inf	0.249496	1
hsa-miR-3654	3.07111	0	6.14223	Inf	Inf	0.290892	1
hsa-let-7e-3p	2.44885	0	4.8977	Inf	Inf	0.34028	1
hsa-miR-299-3p	3.73357	0	7.46714	Inf	Inf	0.429473	1
hsa-miR-214-3p	1.86678	0	3.73357	Inf	Inf	0.447225	1
hsa-miR-4792	1.86678	0	3.73357	Inf	Inf	0.480745	1
hsa-miR-412-5p	2.44885	0	4.8977	Inf	Inf	0.564721	1
hsa-miR-592	1.24452	0	2.48905	Inf	Inf	0.574198	1
hsa-miR-6776-3p	1.24452	0	2.48905	Inf	Inf	0.574198	1
hsa-miR-329-3p	1.24452	0	2.48905	Inf	Inf	0.604908	1
hsa-miR-337-5p	1.24452	0	2.48905	Inf	Inf	0.604908	1
hsa-miR-483-3p	1.24452	0	2.48905	Inf	Inf	0.604908	1
hsa-miR-487b-3p	1.24452	0	2.48905	Inf	Inf	0.604908	1
hsa-miR-6851-5p	1.24452	0	2.48905	Inf	Inf	0.604908	1
hsa-miR-485-3p	0.622261	0	1.24452	Inf	Inf	0.745079	1
hsa-miR-6864-5p	3.65318	0	7.30636	Inf	Inf	0.752227	1
hsa-miR-127-5p	3.65318	0	7.30636	Inf	Inf	0.772113	1
hsa-miR-6750-5p	0.622261	0	1.24452	Inf	Inf	0.804861	1
hsa-miR-943	0.622261	0	1.24452	Inf	Inf	0.812314	1
hsa-miR-1257	0.622261	0	1.24452	Inf	Inf	0.819554	1
hsa-miR-6800-5p	0.622261	0	1.24452	Inf	Inf	0.823464	1
hsa-miR-3122	0.622261	0	1.24452	Inf	Inf	0.835087	1
hsa-miR-4532	0.622261	0	1.24452	Inf	Inf	0.855919	1
hsa-miR-4802-5p	0.622261	0	1.24452	Inf	Inf	0.855919	1
hsa-miR-5092	0.622261	0	1.24452	Inf	Inf	0.855919	1
hsa-miR-3656	0.622261	0	1.24452	Inf	Inf	0.868977	1
hsa-miR-939-3p	0.622261	0	1.24452	Inf	Inf	0.868977	1
hsa-miR-663b	1.82659	0	3.65318	Inf	Inf	0.882733	1
hsa-miR-103b	0.622261	0	1.24452	Inf	Inf	0.887511	1
hsa-miR-1227-3p	0.622261	0	1.24452	Inf	Inf	0.887511	1
hsa-miR-1247-5p	0.622261	0	1.24452	Inf	Inf	0.887511	1
hsa-miR-154-5p	0.622261	0	1.24452	Inf	Inf	0.887511	1
hsa-miR-1973	0.622261	0	1.24452	Inf	Inf	0.887511	1
hsa-miR-323b-3p	0.622261	0	1.24452	Inf	Inf	0.887511	1
hsa-miR-374c-5p	0.622261	0	1.24452	Inf	Inf	0.887511	1
hsa-miR-432-5p	0.622261	0	1.24452	Inf	Inf	0.887511	1
hsa-miR-4417	0.622261	0	1.24452	Inf	Inf	0.887511	1
hsa-miR-4516	0.622261	0	1.24452	Inf	Inf	0.887511	1
hsa-miR-452-5p	0.622261	0	1.24452	Inf	Inf	0.887511	1
hsa-miR-5011-3p	0.622261	0	1.24452	Inf	Inf	0.887511	1
hsa-miR-523-3p	0.622261	0	1.24452	Inf	Inf	0.887511	1
hsa-miR-5787	0.622261	0	1.24452	Inf	Inf	0.887511	1
hsa-miR-598-3p	0.622261	0	1.24452	Inf	Inf	0.887511	1
hsa-miR-6738-5p	0.622261	0	1.24452	Inf	Inf	0.887511	1
hsa-miR-6813-3p	0.622261	0	1.24452	Inf	Inf	0.887511	1
hsa-miR-6844	0.622261	0	1.24452	Inf	Inf	0.887511	1
hsa-miR-4784	1.82659	0	3.65318	Inf	Inf	0.898402	1
hsa-miR-211-5p	1.82659	0	3.65318	Inf	Inf	0.908055	1
hsa-miR-10b-3p	1.82659	0	3.65318	Inf	Inf	0.921422	1
hsa-miR-377-3p	1.82659	0	3.65318	Inf	Inf	0.921422	1
hsa-miR-4644	1.82659	0	3.65318	Inf	Inf	0.921422	1
hsa-miR-4803	1.82659	0	3.65318	Inf	Inf	0.921422	1
hsa-miR-490-3p	1.82659	0	3.65318	Inf	Inf	0.921422	1
hsa-miR-5692c	1.82659	0	3.65318	Inf	Inf	0.921422	1
hsa-let-7b-3p	13.0276	26.0551	0	0	#NAME?	0.0542472	1
hsa-miR-186-3p	9.28949	18.579	0	0	#NAME?	0.138034	1
hsa-miR-503-3p	7.68947	15.3789	0	0	#NAME?	0.168162	1
hsa-miR-5091	7.94981	15.8996	0	0	#NAME?	0.17368	1
hsa-miR-3154	6.88656	13.7731	0	0	#NAME?	0.179416	1
hsa-miR-573	8.3793	16.7586	0	0	#NAME?	0.313093	1
hsa-miR-96-3p	4.54841	9.09681	0	0	#NAME?	0.395447	1
hsa-miR-6734-5p	4.0896	8.17921	0	0	#NAME?	0.416571	1
hsa-miR-24-1-5p	3.96459	7.92918	0	0	#NAME?	0.461327	1
hsa-miR-1275	3.24256	6.48511	0	0	#NAME?	0.532016	1
hsa-miR-570-3p	3.4014	6.8028	0	0	#NAME?	0.592009	1
hsa-miR-3917	3.49258	6.98516	0	0	#NAME?	0.602979	1
hsa-miR-548t-3p	3.09402	6.18805	0	0	#NAME?	0.620748	1
hsa-miR-3141	2.87493	5.74987	0	0	#NAME?	0.652546	1
hsa-miR-5009-5p	2.98963	5.97927	0	0	#NAME?	0.699539	1
hsa-miR-1910-3p	2.46317	4.92634	0	0	#NAME?	0.701825	1
hsa-miR-4477b	2.57787	5.15574	0	0	#NAME?	0.720253	1
hsa-miR-660-3p	2.60139	5.20278	0	0	#NAME?	0.724522	1
hsa-miR-548j-3p	2.64553	5.29107	0	0	#NAME?	0.742982	1
hsa-miR-885-3p	2.31464	4.62928	0	0	#NAME?	0.744891	1
hsa-miR-877-3p	2.497	4.994	0	0	#NAME?	0.746439	1
hsa-miR-545-3p	2.66905	5.3381	0	0	#NAME?	0.803112	1
hsa-miR-548ar-3p	2.44996	4.89993	0	0	#NAME?	0.813719	1
hsa-miR-4717-3p	2.22056	4.44112	0	0	#NAME?	0.830396	1
hsa-miR-100-3p	1.87935	3.75871	0	0	#NAME?	0.846317	1
hsa-miR-579-3p	2.00437	4.00873	0	0	#NAME?	0.853882	1
hsa-miR-5582-3p	2.29112	4.58224	0	0	#NAME?	0.865498	1
hsa-miR-6763-5p	2.14259	4.28517	0	0	#NAME?	0.865561	1
hsa-miR-548aq-5p	2.08524	4.17047	0	0	#NAME?	0.942457	1
hsa-miR-5001-5p	1.74113	3.48227	0	0	#NAME?	0.947527	1
hsa-miR-3922-5p	1.77497	3.54993	0	0	#NAME?	0.962733	1
hsa-miR-4767	1.68378	3.36757	0	0	#NAME?	0.983015	1
hsa-miR-1	0.526465	1.05293	0	0	#NAME?	1	1
hsa-miR-10a-3p	0.0573503	0.114701	0	0	#NAME?	1	1
hsa-miR-1185-5p	0.0573503	0.114701	0	0	#NAME?	1	1
hsa-miR-1233-3p	0.172051	0.344102	0	0	#NAME?	1	1
hsa-miR-1234-3p	0.698516	1.39703	0	0	#NAME?	1	1
hsa-miR-1237-3p	0.0573503	0.114701	0	0	#NAME?	1	1
hsa-miR-1237-5p	0.0573503	0.114701	0	0	#NAME?	1	1
hsa-miR-1250-5p	0.0573503	0.114701	0	0	#NAME?	1	1
hsa-miR-1255b-2-3p	0.263233	0.526465	0	0	#NAME?	1	1
hsa-miR-1255b-5p	0.583816	1.16763	0	0	#NAME?	1	1
hsa-miR-1256	0.229401	0.458803	0	0	#NAME?	1	1
hsa-miR-1260a	0.320583	0.641166	0	0	#NAME?	1	1
hsa-miR-1266-5p	0.320583	0.641166	0	0	#NAME?	1	1
hsa-miR-1273f	0.0573503	0.114701	0	0	#NAME?	1	1
hsa-miR-1287-3p	0.458803	0.917605	0	0	#NAME?	1	1
hsa-miR-1288-3p	0.607335	1.21467	0	0	#NAME?	1	1
hsa-miR-1292-3p	0.435284	0.870567	0	0	#NAME?	1	1
hsa-miR-1301-5p	0.263233	0.526465	0	0	#NAME?	1	1
hsa-miR-1302	0.172051	0.344102	0	0	#NAME?	1	1
hsa-miR-1304-3p	0.286752	0.573503	0	0	#NAME?	1	1
hsa-miR-135a-5p	0.320583	0.641166	0	0	#NAME?	1	1
hsa-miR-138-2-3p	0.320583	0.641166	0	0	#NAME?	1	1
hsa-miR-139-3p	0.458803	0.917605	0	0	#NAME?	1	1
hsa-miR-143-5p	0.172051	0.344102	0	0	#NAME?	1	1
hsa-miR-150-5p	1.0191	2.0382	0	0	#NAME?	1	1
hsa-miR-187-3p	0.458803	0.917605	0	0	#NAME?	1	1
hsa-miR-1909-3p	0.229401	0.458803	0	0	#NAME?	1	1
hsa-miR-1909-5p	0.435284	0.870567	0	0	#NAME?	1	1
hsa-miR-190a-3p	1.29554	2.59108	0	0	#NAME?	1	1
hsa-miR-1913	0.0573503	0.114701	0	0	#NAME?	1	1
hsa-miR-195-3p	0.114701	0.229401	0	0	#NAME?	1	1
hsa-miR-1976	0.172051	0.344102	0	0	#NAME?	1	1
hsa-miR-200a-5p	0.549984	1.09997	0	0	#NAME?	1	1
hsa-miR-200c-5p	0.377933	0.755867	0	0	#NAME?	1	1
hsa-miR-202-5p	0.813217	1.62643	0	0	#NAME?	1	1
hsa-miR-205-5p	0.263233	0.526465	0	0	#NAME?	1	1
hsa-miR-20b-5p	0.779386	1.55877	0	0	#NAME?	1	1
hsa-miR-2114-3p	0.377933	0.755867	0	0	#NAME?	1	1
hsa-miR-2114-5p	0.0573503	0.114701	0	0	#NAME?	1	1
hsa-miR-2115-5p	0.779386	1.55877	0	0	#NAME?	1	1
hsa-miR-215-3p	0.114701	0.229401	0	0	#NAME?	1	1
hsa-miR-218-1-3p	0.114701	0.229401	0	0	#NAME?	1	1
hsa-miR-224-5p	0.0573503	0.114701	0	0	#NAME?	1	1
hsa-miR-2276-5p	0.114701	0.229401	0	0	#NAME?	1	1
hsa-miR-2355-3p	0.401452	0.802904	0	0	#NAME?	1	1
hsa-miR-23b-5p	0.172051	0.344102	0	0	#NAME?	1	1
hsa-miR-2467-3p	0.0573503	0.114701	0	0	#NAME?	1	1
hsa-miR-299-5p	0.320583	0.641166	0	0	#NAME?	1	1
hsa-miR-3064-3p	0.573503	1.14701	0	0	#NAME?	1	1
hsa-miR-30c-2-3p	0.263233	0.526465	0	0	#NAME?	1	1
hsa-miR-3115	1.2485	2.497	0	0	#NAME?	1	1
hsa-miR-3120-3p	0.0573503	0.114701	0	0	#NAME?	1	1
hsa-miR-3124-5p	0.320583	0.641166	0	0	#NAME?	1	1
hsa-miR-3127-3p	0.377933	0.755867	0	0	#NAME?	1	1
hsa-miR-3130-3p	1.7073	3.41461	0	0	#NAME?	1	1
hsa-miR-3134	1.3632	2.7264	0	0	#NAME?	1	1
hsa-miR-3142	0.435284	0.870567	0	0	#NAME?	1	1
hsa-miR-3146	0.492634	0.985268	0	0	#NAME?	1	1
hsa-miR-3150b-5p	0.263233	0.526465	0	0	#NAME?	1	1
hsa-miR-3155a	0.836736	1.67347	0	0	#NAME?	1	1
hsa-miR-3155b	1.3632	2.7264	0	0	#NAME?	1	1
hsa-miR-3158-5p	0.0573503	0.114701	0	0	#NAME?	1	1
hsa-miR-3160-3p	1.22498	2.44996	0	0	#NAME?	1	1
hsa-miR-3162-5p	0.0573503	0.114701	0	0	#NAME?	1	1
hsa-miR-3165	0.0573503	0.114701	0	0	#NAME?	1	1
hsa-miR-3166	0.172051	0.344102	0	0	#NAME?	1	1
hsa-miR-3173-3p	0.0573503	0.114701	0	0	#NAME?	1	1
hsa-miR-3179	0.0573503	0.114701	0	0	#NAME?	1	1
hsa-miR-3180	0.229401	0.458803	0	0	#NAME?	1	1
hsa-miR-3180-3p	0.435284	0.870567	0	0	#NAME?	1	1
hsa-miR-3180-5p	0.114701	0.229401	0	0	#NAME?	1	1
hsa-miR-3181	0.961749	1.9235	0	0	#NAME?	1	1
hsa-miR-3183	0.0573503	0.114701	0	0	#NAME?	1	1
hsa-miR-3186-3p	0.344102	0.688204	0	0	#NAME?	1	1
hsa-miR-3186-5p	0.172051	0.344102	0	0	#NAME?	1	1
hsa-miR-3187-5p	0.263233	0.526465	0	0	#NAME?	1	1
hsa-miR-3188	0.641166	1.28233	0	0	#NAME?	1	1
hsa-miR-3191-3p	0.114701	0.229401	0	0	#NAME?	1	1
hsa-miR-3192-3p	0.0573503	0.114701	0	0	#NAME?	1	1
hsa-miR-3192-5p	1.12349	2.24697	0	0	#NAME?	1	1
hsa-miR-3198	0.286752	0.573503	0	0	#NAME?	1	1
hsa-miR-3200-5p	0.263233	0.526465	0	0	#NAME?	1	1
hsa-miR-34a-3p	0.263233	0.526465	0	0	#NAME?	1	1
hsa-miR-34b-3p	0.263233	0.526465	0	0	#NAME?	1	1
hsa-miR-3529-3p	0.0573503	0.114701	0	0	#NAME?	1	1
hsa-miR-3610	0.0573503	0.114701	0	0	#NAME?	1	1
hsa-miR-3617-3p	0.0573503	0.114701	0	0	#NAME?	1	1
hsa-miR-3619-5p	1.53525	3.0705	0	0	#NAME?	1	1
hsa-miR-3620-5p	0.870567	1.74113	0	0	#NAME?	1	1
hsa-miR-3655	0.263233	0.526465	0	0	#NAME?	1	1
hsa-miR-365a-5p	0.114701	0.229401	0	0	#NAME?	1	1
hsa-miR-3667-3p	0.114701	0.229401	0	0	#NAME?	1	1
hsa-miR-3667-5p	0.435284	0.870567	0	0	#NAME?	1	1
hsa-miR-3677-5p	0.172051	0.344102	0	0	#NAME?	1	1
hsa-miR-3678-3p	0.0573503	0.114701	0	0	#NAME?	1	1
hsa-miR-3680-3p	0.0573503	0.114701	0	0	#NAME?	1	1
hsa-miR-3682-3p	0.320583	0.641166	0	0	#NAME?	1	1
hsa-miR-3691-3p	0.0573503	0.114701	0	0	#NAME?	1	1
hsa-miR-3692-5p	0.0573503	0.114701	0	0	#NAME?	1	1
hsa-miR-370-3p	0.0573503	0.114701	0	0	#NAME?	1	1
hsa-miR-371a-5p	0.263233	0.526465	0	0	#NAME?	1	1
hsa-miR-371b-3p	0.229401	0.458803	0	0	#NAME?	1	1
hsa-miR-372-3p	0.526465	1.05293	0	0	#NAME?	1	1
hsa-miR-378b	0.114701	0.229401	0	0	#NAME?	1	1
hsa-miR-378g	0.229401	0.458803	0	0	#NAME?	1	1
hsa-miR-379-3p	0.526465	1.05293	0	0	#NAME?	1	1
hsa-miR-379-5p	0.263233	0.526465	0	0	#NAME?	1	1
hsa-miR-380-3p	0.0573503	0.114701	0	0	#NAME?	1	1
hsa-miR-382-3p	0.263233	0.526465	0	0	#NAME?	1	1
hsa-miR-382-5p	0.526465	1.05293	0	0	#NAME?	1	1
hsa-miR-3908	0.114701	0.229401	0	0	#NAME?	1	1
hsa-miR-3910	0.0573503	0.114701	0	0	#NAME?	1	1
hsa-miR-3912-5p	0.377933	0.755867	0	0	#NAME?	1	1
hsa-miR-3913-3p	0.435284	0.870567	0	0	#NAME?	1	1
hsa-miR-3918	0.377933	0.755867	0	0	#NAME?	1	1
hsa-miR-3921	0.172051	0.344102	0	0	#NAME?	1	1
hsa-miR-3928-5p	0.401452	0.802904	0	0	#NAME?	1	1
hsa-miR-3934-3p	0.320583	0.641166	0	0	#NAME?	1	1
hsa-miR-3942-3p	1.00879	2.01757	0	0	#NAME?	1	1
hsa-miR-3944-5p	0.813217	1.62643	0	0	#NAME?	1	1
hsa-miR-3945	0.401452	0.802904	0	0	#NAME?	1	1
hsa-miR-410-5p	0.0573503	0.114701	0	0	#NAME?	1	1
hsa-miR-429	0.114701	0.229401	0	0	#NAME?	1	1
hsa-miR-4419b	0.263233	0.526465	0	0	#NAME?	1	1
hsa-miR-4420	0.0573503	0.114701	0	0	#NAME?	1	1
hsa-miR-4422	0.114701	0.229401	0	0	#NAME?	1	1
hsa-miR-4424	0.172051	0.344102	0	0	#NAME?	1	1
hsa-miR-4430	0.0573503	0.114701	0	0	#NAME?	1	1
hsa-miR-4433-3p	0.0573503	0.114701	0	0	#NAME?	1	1
hsa-miR-4433-5p	0.0573503	0.114701	0	0	#NAME?	1	1
hsa-miR-4434	0.229401	0.458803	0	0	#NAME?	1	1
hsa-miR-4437	0.0573503	0.114701	0	0	#NAME?	1	1
hsa-miR-4453	0.263233	0.526465	0	0	#NAME?	1	1
hsa-miR-4457	0.114701	0.229401	0	0	#NAME?	1	1
hsa-miR-4477a	0.320583	0.641166	0	0	#NAME?	1	1
hsa-miR-4479	0.229401	0.458803	0	0	#NAME?	1	1
hsa-miR-4482-3p	0.263233	0.526465	0	0	#NAME?	1	1
hsa-miR-4484	0.722035	1.44407	0	0	#NAME?	1	1
hsa-miR-4487	0.0573503	0.114701	0	0	#NAME?	1	1
hsa-miR-4498	0.755867	1.51173	0	0	#NAME?	1	1
hsa-miR-449b-3p	0.114701	0.229401	0	0	#NAME?	1	1
hsa-miR-4502	0.377933	0.755867	0	0	#NAME?	1	1
hsa-miR-4504	0.263233	0.526465	0	0	#NAME?	1	1
hsa-miR-4505	0.114701	0.229401	0	0	#NAME?	1	1
hsa-miR-450a-1-3p	1.32937	2.65874	0	0	#NAME?	1	1
hsa-miR-450b-3p	0.0573503	0.114701	0	0	#NAME?	1	1
hsa-miR-4519	0.172051	0.344102	0	0	#NAME?	1	1
hsa-miR-4520a-3p	0.0573503	0.114701	0	0	#NAME?	1	1
hsa-miR-4520b-3p	0.263233	0.526465	0	0	#NAME?	1	1
hsa-miR-4525	0.0573503	0.114701	0	0	#NAME?	1	1
hsa-miR-4533	0.377933	0.755867	0	0	#NAME?	1	1
hsa-miR-4632-3p	0.435284	0.870567	0	0	#NAME?	1	1
hsa-miR-4637	0.0573503	0.114701	0	0	#NAME?	1	1
hsa-miR-4641	0.583816	1.16763	0	0	#NAME?	1	1
hsa-miR-4642	0.172051	0.344102	0	0	#NAME?	1	1
hsa-miR-4646-5p	0.263233	0.526465	0	0	#NAME?	1	1
hsa-miR-4649-5p	0.114701	0.229401	0	0	#NAME?	1	1
hsa-miR-4653-3p	0.263233	0.526465	0	0	#NAME?	1	1
hsa-miR-4655-5p	0.263233	0.526465	0	0	#NAME?	1	1
hsa-miR-4657	0.172051	0.344102	0	0	#NAME?	1	1
hsa-miR-4659a-5p	0.263233	0.526465	0	0	#NAME?	1	1
hsa-miR-466	0.526465	1.05293	0	0	#NAME?	1	1
hsa-miR-4660	1.79848	3.59697	0	0	#NAME?	1	1
hsa-miR-4661-3p	0.836736	1.67347	0	0	#NAME?	1	1
hsa-miR-4662a-3p	0.435284	0.870567	0	0	#NAME?	1	1
hsa-miR-4665-3p	0.0573503	0.114701	0	0	#NAME?	1	1
hsa-miR-4670-3p	0.0573503	0.114701	0	0	#NAME?	1	1
hsa-miR-4673	0.114701	0.229401	0	0	#NAME?	1	1
hsa-miR-4676-5p	0.320583	0.641166	0	0	#NAME?	1	1
hsa-miR-4677-5p	1.12349	2.24697	0	0	#NAME?	1	1
hsa-miR-4680-5p	0.172051	0.344102	0	0	#NAME?	1	1
hsa-miR-4688	1.19115	2.3823	0	0	#NAME?	1	1
hsa-miR-4690-5p	0.549984	1.09997	0	0	#NAME?	1	1
hsa-miR-4695-3p	0.263233	0.526465	0	0	#NAME?	1	1
hsa-miR-4704-5p	0.0573503	0.114701	0	0	#NAME?	1	1
hsa-miR-4706	0.114701	0.229401	0	0	#NAME?	1	1
hsa-miR-4712-3p	0.401452	0.802904	0	0	#NAME?	1	1
hsa-miR-4714-5p	0.458803	0.917605	0	0	#NAME?	1	1
hsa-miR-4720-5p	0.0573503	0.114701	0	0	#NAME?	1	1
hsa-miR-4723-5p	0.172051	0.344102	0	0	#NAME?	1	1
hsa-miR-4725-5p	0.377933	0.755867	0	0	#NAME?	1	1
hsa-miR-4730	0.435284	0.870567	0	0	#NAME?	1	1
hsa-miR-4733-5p	0.263233	0.526465	0	0	#NAME?	1	1
hsa-miR-4734	1.04262	2.08524	0	0	#NAME?	1	1
hsa-miR-4736	0.229401	0.458803	0	0	#NAME?	1	1
hsa-miR-4738-3p	0.320583	0.641166	0	0	#NAME?	1	1
hsa-miR-4740-5p	0.607335	1.21467	0	0	#NAME?	1	1
hsa-miR-4745-3p	0.320583	0.641166	0	0	#NAME?	1	1
hsa-miR-4747-5p	0.172051	0.344102	0	0	#NAME?	1	1
hsa-miR-4748	1.04262	2.08524	0	0	#NAME?	1	1
hsa-miR-4749-5p	0.698516	1.39703	0	0	#NAME?	1	1
hsa-miR-4750-5p	0.320583	0.641166	0	0	#NAME?	1	1
hsa-miR-4751	0.0573503	0.114701	0	0	#NAME?	1	1
hsa-miR-4753-3p	0.114701	0.229401	0	0	#NAME?	1	1
hsa-miR-4754	0.401452	0.802904	0	0	#NAME?	1	1
hsa-miR-4757-3p	0.114701	0.229401	0	0	#NAME?	1	1
hsa-miR-4766-5p	0.0573503	0.114701	0	0	#NAME?	1	1
hsa-miR-4769-3p	0.435284	0.870567	0	0	#NAME?	1	1
hsa-miR-4772-5p	0.172051	0.344102	0	0	#NAME?	1	1
hsa-miR-4782-5p	0.0573503	0.114701	0	0	#NAME?	1	1
hsa-miR-4783-3p	0.229401	0.458803	0	0	#NAME?	1	1
hsa-miR-4787-5p	0.492634	0.985268	0	0	#NAME?	1	1
hsa-miR-4793-3p	0.0573503	0.114701	0	0	#NAME?	1	1
hsa-miR-4797-5p	0.0573503	0.114701	0	0	#NAME?	1	1
hsa-miR-4804-3p	0.377933	0.755867	0	0	#NAME?	1	1
hsa-miR-485-5p	0.526465	1.05293	0	0	#NAME?	1	1
hsa-miR-496	0.526465	1.05293	0	0	#NAME?	1	1
hsa-miR-4999-3p	0.172051	0.344102	0	0	#NAME?	1	1
hsa-miR-499a-3p	0.0573503	0.114701	0	0	#NAME?	1	1
hsa-miR-5000-5p	0.114701	0.229401	0	0	#NAME?	1	1
hsa-miR-5004-3p	0.0573503	0.114701	0	0	#NAME?	1	1
hsa-miR-5008-5p	0.0573503	0.114701	0	0	#NAME?	1	1
hsa-miR-500b-5p	0.573503	1.14701	0	0	#NAME?	1	1
hsa-miR-5010-5p	0.320583	0.641166	0	0	#NAME?	1	1
hsa-miR-506-3p	0.0573503	0.114701	0	0	#NAME?	1	1
hsa-miR-5087	0.0573503	0.114701	0	0	#NAME?	1	1
hsa-miR-5089-3p	0.0573503	0.114701	0	0	#NAME?	1	1
hsa-miR-5089-5p	0.172051	0.344102	0	0	#NAME?	1	1
hsa-miR-5093	0.263233	0.526465	0	0	#NAME?	1	1
hsa-miR-5095	0.0573503	0.114701	0	0	#NAME?	1	1
hsa-miR-5187-5p	0.607335	1.21467	0	0	#NAME?	1	1
hsa-miR-5188	0.114701	0.229401	0	0	#NAME?	1	1
hsa-miR-5192	0.263233	0.526465	0	0	#NAME?	1	1
hsa-miR-5194	0.0573503	0.114701	0	0	#NAME?	1	1
hsa-miR-5197-5p	0.526465	1.05293	0	0	#NAME?	1	1
hsa-miR-520a-3p	0.0573503	0.114701	0	0	#NAME?	1	1
hsa-miR-520c-3p	0.263233	0.526465	0	0	#NAME?	1	1
hsa-miR-539-5p	0.263233	0.526465	0	0	#NAME?	1	1
hsa-miR-548a-5p	0.401452	0.802904	0	0	#NAME?	1	1
hsa-miR-548ae	0.114701	0.229401	0	0	#NAME?	1	1
hsa-miR-548aj-5p	0.0573503	0.114701	0	0	#NAME?	1	1
hsa-miR-548ak	0.435284	0.870567	0	0	#NAME?	1	1
hsa-miR-548ar-5p	0.114701	0.229401	0	0	#NAME?	1	1
hsa-miR-548at-3p	0.114701	0.229401	0	0	#NAME?	1	1
hsa-miR-548aw	0.172051	0.344102	0	0	#NAME?	1	1
hsa-miR-548c-3p	0.114701	0.229401	0	0	#NAME?	1	1
hsa-miR-548g-5p	0.0573503	0.114701	0	0	#NAME?	1	1
hsa-miR-548h-3p	0.549984	1.09997	0	0	#NAME?	1	1
hsa-miR-548x-5p	0.526465	1.05293	0	0	#NAME?	1	1
hsa-miR-550b-3p	0.0573503	0.114701	0	0	#NAME?	1	1
hsa-miR-5582-5p	0.114701	0.229401	0	0	#NAME?	1	1
hsa-miR-5585-3p	0.114701	0.229401	0	0	#NAME?	1	1
hsa-miR-5587-3p	0.172051	0.344102	0	0	#NAME?	1	1
hsa-miR-5684	0.0573503	0.114701	0	0	#NAME?	1	1
hsa-miR-5685	0.263233	0.526465	0	0	#NAME?	1	1
hsa-miR-5687	0.0573503	0.114701	0	0	#NAME?	1	1
hsa-miR-5695	1.15732	2.31464	0	0	#NAME?	1	1
hsa-miR-5696	0.847048	1.6941	0	0	#NAME?	1	1
hsa-miR-5697	0.0573503	0.114701	0	0	#NAME?	1	1
hsa-miR-5698	0.492634	0.985268	0	0	#NAME?	1	1
hsa-miR-570-5p	1.55877	3.11754	0	0	#NAME?	1	1
hsa-miR-572	0.263233	0.526465	0	0	#NAME?	1	1
hsa-miR-580-5p	0.435284	0.870567	0	0	#NAME?	1	1
hsa-miR-581	0.172051	0.344102	0	0	#NAME?	1	1
hsa-miR-588	0.320583	0.641166	0	0	#NAME?	1	1
hsa-miR-617	0.0573503	0.114701	0	0	#NAME?	1	1
hsa-miR-638	0.0573503	0.114701	0	0	#NAME?	1	1
hsa-miR-639	0.0573503	0.114701	0	0	#NAME?	1	1
hsa-miR-642b-3p	0.0573503	0.114701	0	0	#NAME?	1	1
hsa-miR-6503-3p	0.114701	0.229401	0	0	#NAME?	1	1
hsa-miR-6505-5p	0.0573503	0.114701	0	0	#NAME?	1	1
hsa-miR-6506-5p	0.114701	0.229401	0	0	#NAME?	1	1
hsa-miR-6508-5p	0.0573503	0.114701	0	0	#NAME?	1	1
hsa-miR-651-3p	0.583816	1.16763	0	0	#NAME?	1	1
hsa-miR-6513-3p	0.114701	0.229401	0	0	#NAME?	1	1
hsa-miR-6513-5p	0.927918	1.85584	0	0	#NAME?	1	1
hsa-miR-6514-3p	0.114701	0.229401	0	0	#NAME?	1	1
hsa-miR-659-3p	0.0573503	0.114701	0	0	#NAME?	1	1
hsa-miR-665	0.0573503	0.114701	0	0	#NAME?	1	1
hsa-miR-668-3p	0.789698	1.5794	0	0	#NAME?	1	1
hsa-miR-6715a-3p	0.114701	0.229401	0	0	#NAME?	1	1
hsa-miR-6715b-3p	0.114701	0.229401	0	0	#NAME?	1	1
hsa-miR-6716-3p	0.172051	0.344102	0	0	#NAME?	1	1
hsa-miR-6720-3p	0.458803	0.917605	0	0	#NAME?	1	1
hsa-miR-6726-5p	0.114701	0.229401	0	0	#NAME?	1	1
hsa-miR-6727-5p	0.114701	0.229401	0	0	#NAME?	1	1
hsa-miR-6729-5p	0.755867	1.51173	0	0	#NAME?	1	1
hsa-miR-6731-3p	0.114701	0.229401	0	0	#NAME?	1	1
hsa-miR-6735-3p	0.263233	0.526465	0	0	#NAME?	1	1
hsa-miR-6738-3p	0.229401	0.458803	0	0	#NAME?	1	1
hsa-miR-6740-5p	0.0573503	0.114701	0	0	#NAME?	1	1
hsa-miR-6742-3p	0.229401	0.458803	0	0	#NAME?	1	1
hsa-miR-6742-5p	0.0573503	0.114701	0	0	#NAME?	1	1
hsa-miR-6743-3p	0.229401	0.458803	0	0	#NAME?	1	1
hsa-miR-6745	0.526465	1.05293	0	0	#NAME?	1	1
hsa-miR-6748-5p	0.263233	0.526465	0	0	#NAME?	1	1
hsa-miR-6749-3p	0.0573503	0.114701	0	0	#NAME?	1	1
hsa-miR-6749-5p	0.526465	1.05293	0	0	#NAME?	1	1
hsa-miR-6750-3p	0.0573503	0.114701	0	0	#NAME?	1	1
hsa-miR-6751-3p	0.0573503	0.114701	0	0	#NAME?	1	1
hsa-miR-6751-5p	0.435284	0.870567	0	0	#NAME?	1	1
hsa-miR-6753-5p	0.0573503	0.114701	0	0	#NAME?	1	1
hsa-miR-6754-3p	0.0573503	0.114701	0	0	#NAME?	1	1
hsa-miR-6754-5p	0.0573503	0.114701	0	0	#NAME?	1	1
hsa-miR-6758-5p	0.583816	1.16763	0	0	#NAME?	1	1
hsa-miR-6759-5p	0.526465	1.05293	0	0	#NAME?	1	1
hsa-miR-6761-3p	0.0573503	0.114701	0	0	#NAME?	1	1
hsa-miR-6761-5p	0.641166	1.28233	0	0	#NAME?	1	1
hsa-miR-6762-5p	0.0573503	0.114701	0	0	#NAME?	1	1
hsa-miR-6763-3p	0.377933	0.755867	0	0	#NAME?	1	1
hsa-miR-6764-3p	0.664685	1.32937	0	0	#NAME?	1	1
hsa-miR-6764-5p	0.172051	0.344102	0	0	#NAME?	1	1
hsa-miR-6766-3p	0.664685	1.32937	0	0	#NAME?	1	1
hsa-miR-6766-5p	0.0573503	0.114701	0	0	#NAME?	1	1
hsa-miR-6767-5p	0.229401	0.458803	0	0	#NAME?	1	1
hsa-miR-6768-5p	0.847048	1.6941	0	0	#NAME?	1	1
hsa-miR-6769b-3p	0.435284	0.870567	0	0	#NAME?	1	1
hsa-miR-6769b-5p	0.789698	1.5794	0	0	#NAME?	1	1
hsa-miR-6770-3p	0.894086	1.78817	0	0	#NAME?	1	1
hsa-miR-6770-5p	0.927918	1.85584	0	0	#NAME?	1	1
hsa-miR-6774-3p	0.0573503	0.114701	0	0	#NAME?	1	1
hsa-miR-6774-5p	0.377933	0.755867	0	0	#NAME?	1	1
hsa-miR-6775-3p	0.114701	0.229401	0	0	#NAME?	1	1
hsa-miR-6779-3p	0.0573503	0.114701	0	0	#NAME?	1	1
hsa-miR-6781-3p	0.492634	0.985268	0	0	#NAME?	1	1
hsa-miR-6781-5p	0.229401	0.458803	0	0	#NAME?	1	1
hsa-miR-6782-3p	0.458803	0.917605	0	0	#NAME?	1	1
hsa-miR-6783-5p	0.755867	1.51173	0	0	#NAME?	1	1
hsa-miR-6785-5p	0.320583	0.641166	0	0	#NAME?	1	1
hsa-miR-6786-3p	0.286752	0.573503	0	0	#NAME?	1	1
hsa-miR-6787-3p	0.114701	0.229401	0	0	#NAME?	1	1
hsa-miR-6787-5p	0.526465	1.05293	0	0	#NAME?	1	1
hsa-miR-6789-5p	0.114701	0.229401	0	0	#NAME?	1	1
hsa-miR-6791-3p	0.0573503	0.114701	0	0	#NAME?	1	1
hsa-miR-6799-3p	0.492634	0.985268	0	0	#NAME?	1	1
hsa-miR-6801-5p	0.0573503	0.114701	0	0	#NAME?	1	1
hsa-miR-6802-5p	0.172051	0.344102	0	0	#NAME?	1	1
hsa-miR-6803-3p	0.974955	1.94991	0	0	#NAME?	1	1
hsa-miR-6806-3p	0.0573503	0.114701	0	0	#NAME?	1	1
hsa-miR-6807-5p	0.263233	0.526465	0	0	#NAME?	1	1
hsa-miR-6812-3p	0.344102	0.688204	0	0	#NAME?	1	1
hsa-miR-6812-5p	0.0573503	0.114701	0	0	#NAME?	1	1
hsa-miR-6816-3p	0.0573503	0.114701	0	0	#NAME?	1	1
hsa-miR-6816-5p	0.377933	0.755867	0	0	#NAME?	1	1
hsa-miR-6817-5p	0.114701	0.229401	0	0	#NAME?	1	1
hsa-miR-6818-3p	0.114701	0.229401	0	0	#NAME?	1	1
hsa-miR-6818-5p	0.344102	0.688204	0	0	#NAME?	1	1
hsa-miR-6819-3p	0.172051	0.344102	0	0	#NAME?	1	1
hsa-miR-6819-5p	0.0573503	0.114701	0	0	#NAME?	1	1
hsa-miR-6824-3p	0.114701	0.229401	0	0	#NAME?	1	1
hsa-miR-6824-5p	0.0573503	0.114701	0	0	#NAME?	1	1
hsa-miR-6825-3p	0.0573503	0.114701	0	0	#NAME?	1	1
hsa-miR-6825-5p	1.33968	2.67936	0	0	#NAME?	1	1
hsa-miR-6829-5p	0.0573503	0.114701	0	0	#NAME?	1	1
hsa-miR-6832-3p	0.904399	1.8088	0	0	#NAME?	1	1
hsa-miR-6833-5p	0.401452	0.802904	0	0	#NAME?	1	1
hsa-miR-6834-3p	0.0573503	0.114701	0	0	#NAME?	1	1
hsa-miR-6836-3p	0.0573503	0.114701	0	0	#NAME?	1	1
hsa-miR-6836-5p	0.722035	1.44407	0	0	#NAME?	1	1
hsa-miR-6837-5p	0.172051	0.344102	0	0	#NAME?	1	1
hsa-miR-6842-5p	0.641166	1.28233	0	0	#NAME?	1	1
hsa-miR-6846-5p	0.0573503	0.114701	0	0	#NAME?	1	1
hsa-miR-6848-5p	0.377933	0.755867	0	0	#NAME?	1	1
hsa-miR-6854-5p	0.320583	0.641166	0	0	#NAME?	1	1
hsa-miR-6856-3p	0.320583	0.641166	0	0	#NAME?	1	1
hsa-miR-6857-3p	0.114701	0.229401	0	0	#NAME?	1	1
hsa-miR-6857-5p	0.286752	0.573503	0	0	#NAME?	1	1
hsa-miR-6858-5p	0.263233	0.526465	0	0	#NAME?	1	1
hsa-miR-6859-3p	0.114701	0.229401	0	0	#NAME?	1	1
hsa-miR-6861-5p	0.0573503	0.114701	0	0	#NAME?	1	1
hsa-miR-6862-3p	0.320583	0.641166	0	0	#NAME?	1	1
hsa-miR-6865-5p	0.0573503	0.114701	0	0	#NAME?	1	1
hsa-miR-6867-5p	0.492634	0.985268	0	0	#NAME?	1	1
hsa-miR-6868-3p	0.114701	0.229401	0	0	#NAME?	1	1
hsa-miR-6870-3p	0.0573503	0.114701	0	0	#NAME?	1	1
hsa-miR-6871-3p	0.0573503	0.114701	0	0	#NAME?	1	1
hsa-miR-6871-5p	0.0573503	0.114701	0	0	#NAME?	1	1
hsa-miR-6873-5p	0.172051	0.344102	0	0	#NAME?	1	1
hsa-miR-6874-3p	0.0573503	0.114701	0	0	#NAME?	1	1
hsa-miR-6877-3p	0.377933	0.755867	0	0	#NAME?	1	1
hsa-miR-6878-5p	0.114701	0.229401	0	0	#NAME?	1	1
hsa-miR-6880-3p	0.0573503	0.114701	0	0	#NAME?	1	1
hsa-miR-6882-3p	0.0573503	0.114701	0	0	#NAME?	1	1
hsa-miR-6883-3p	0.0573503	0.114701	0	0	#NAME?	1	1
hsa-miR-6884-3p	0.114701	0.229401	0	0	#NAME?	1	1
hsa-miR-6884-5p	0.847048	1.6941	0	0	#NAME?	1	1
hsa-miR-6885-3p	0.435284	0.870567	0	0	#NAME?	1	1
hsa-miR-6890-3p	0.0573503	0.114701	0	0	#NAME?	1	1
hsa-miR-6890-5p	0.549984	1.09997	0	0	#NAME?	1	1
hsa-miR-6891-3p	0.320583	0.641166	0	0	#NAME?	1	1
hsa-miR-6891-5p	0.0573503	0.114701	0	0	#NAME?	1	1
hsa-miR-6892-5p	0.641166	1.28233	0	0	#NAME?	1	1
hsa-miR-6893-5p	0.0573503	0.114701	0	0	#NAME?	1	1
hsa-miR-6894-3p	0.0573503	0.114701	0	0	#NAME?	1	1
hsa-miR-6895-3p	0.0573503	0.114701	0	0	#NAME?	1	1
hsa-miR-7-2-3p	0.526465	1.05293	0	0	#NAME?	1	1
hsa-miR-7106-3p	0.0573503	0.114701	0	0	#NAME?	1	1
hsa-miR-7106-5p	0.0573503	0.114701	0	0	#NAME?	1	1
hsa-miR-7108-5p	0.263233	0.526465	0	0	#NAME?	1	1
hsa-miR-7109-5p	0.229401	0.458803	0	0	#NAME?	1	1
hsa-miR-7110-3p	0.641166	1.28233	0	0	#NAME?	1	1
hsa-miR-7110-5p	0.0573503	0.114701	0	0	#NAME?	1	1
hsa-miR-7111-5p	0.377933	0.755867	0	0	#NAME?	1	1
hsa-miR-7112-3p	0.229401	0.458803	0	0	#NAME?	1	1
hsa-miR-7113-5p	0.549984	1.09997	0	0	#NAME?	1	1
hsa-miR-7114-3p	0.927918	1.85584	0	0	#NAME?	1	1
hsa-miR-7114-5p	0.377933	0.755867	0	0	#NAME?	1	1
hsa-miR-758-3p	0.526465	1.05293	0	0	#NAME?	1	1
hsa-miR-7703	0.435284	0.870567	0	0	#NAME?	1	1
hsa-miR-7846-3p	0.755867	1.51173	0	0	#NAME?	1	1
hsa-miR-7851-3p	0.0573503	0.114701	0	0	#NAME?	1	1
hsa-miR-7977	0.0573503	0.114701	0	0	#NAME?	1	1
hsa-miR-8072	1.39703	2.79407	0	0	#NAME?	1	1
hsa-miR-891a-5p	0.114701	0.229401	0	0	#NAME?	1	1
hsa-miR-934	0.0573503	0.114701	0	0	#NAME?	1	1
hsa-miR-937-5p	0.114701	0.229401	0	0	#NAME?	1	1
hsa-miR-95-3p	0.0573503	0.114701	0	0	#NAME?	1	1
