# Supplementary material for: Stromal cells downregulate miR-23a-5p to activate protective autophagy in acute myeloid leukemia
Source: Cell Death Dis. 2019 Sep 30;10(10):736. doi: 10.1038/s41419-019-1964-8 (PMC6769009; doi:10.1038/s41419-019-1964-8)
Supplement: Supplementary file 3 — Supplementary table 2 [file 41419_2019_1964_MOESM3_ESM.xls]

## Sheet: TargetScan_miR-23a-5p
#Targetscan Targets #http://www.targetscan.org/vert_70/ #Latest July 23rd 2017
#Targetscan has-miR-23a-5p
Target gene	Representative transcript	Gene name	3P-seq tags + 5	Total sites	8mer sites	7mer-m8 sites	7mer-A1 sites	6mer sites	Representative miRNA	Cumulative weighted context++ score	Total context++ score	Aggregate PCT
TLR4	ENST00000355622.6	toll-like receptor 4	47	2	1	1	0	0	hsa-miR-23b-5p	-0.56	-0.56	N/A
AMBRA1	ENST00000314845.3	autophagy/beclin-1 regulator 1	35	1	1	0	0	0	hsa-miR-23b-5p	-0.26	-0.26	N/A
TLR5	ENST00000540964.1	toll-like receptor 5	5	2	0	1	1	0	hsa-miR-23b-5p	0	-0.21	N/A
ATG13	ENST00000359513.4	autophagy related 13	834	2	0	1	1	0	hsa-miR-23b-5p	-0.01	-0.2	N/A
ATG9B	ENST00000605938.1	autophagy related 9B	5	1	1	0	0	0	hsa-miR-23b-5p	-0.14	-0.14	N/A
TLR2	ENST00000260010.6	toll-like receptor 2	5	1	0	0	1	0	hsa-miR-23b-5p	0	-0.11	N/A
TLR3	ENST00000296795.3	toll-like receptor 3	5	1	0	1	0	0	hsa-miR-23b-5p	-0.1	-0.1	N/A
ATG2A	ENST00000421419.2	autophagy related 2A	3795	2	0	1	1	1	hsa-miR-23b-5p	0	-0.06	N/A
ATG2B	ENST00000359933.4	autophagy related 2B	146	1	0	1	0	0	hsa-miR-23b-5p	0	-0.05	N/A
GIPC3	ENST00000322315.5	GIPC PDZ domain containing family, member 3	48	19	6	3	10	0	hsa-miR-23b-5p	-2.37	-2.37	N/A
OSGEP	ENST00000555656.1	O-sialoglycoprotein endopeptidase	335	2	1	1	0	0	hsa-miR-23b-5p	-1.14	-1.14	N/A
DYNLRB1	ENST00000357156.2	dynein, light chain, roadblock-type 1	970	2	1	1	0	0	hsa-miR-23b-5p	-1.04	-1.04	N/A
LRRD1	ENST00000343318.5	leucine-rich repeats and death domain containing 1	9	3	2	0	1	2	hsa-miR-23b-5p	-0.81	-1.03	N/A
LDLRAD1	ENST00000371362.3	low density lipoprotein receptor class A domain containing 1	5	3	1	1	1	0	hsa-miR-23b-5p	-0.44	-0.95	N/A
PCDHB16	ENST00000361016.2	protocadherin beta 16	36	2	2	0	0	0	hsa-miR-23b-5p	-0.58	-0.93	N/A
CORT	ENST00000377049.3	cortistatin	104	1	1	0	0	0	hsa-miR-23b-5p	-0.16	-0.85	N/A
ENDOU	ENST00000229003.3	endonuclease, polyU-specific	9	2	1	1	0	0	hsa-miR-23b-5p	-0.84	-0.84	N/A
TMEM127	ENST00000258439.3	transmembrane protein 127	296	3	3	0	0	1	hsa-miR-23b-5p	-0.67	-0.82	N/A
APITD1-CORT	ENST00000470413.2	APITD1-CORT readthrough	104	1	1	0	0	0	hsa-miR-23b-5p	-0.12	-0.82	N/A
SNX12	ENST00000374274.3	sorting nexin 12	849	2	2	0	0	0	hsa-miR-23b-5p	-0.81	-0.81	N/A
HELLS	ENST00000394036.1	helicase, lymphoid-specific	329	3	1	1	1	0	hsa-miR-23b-5p	-0.72	-0.78	N/A
CTLA4	ENST00000427473.2	cytotoxic T-lymphocyte-associated protein 4	5	1	1	0	0	0	hsa-miR-23b-5p	-0.77	-0.77	N/A
COMMD6	ENST00000406936.3	COMM domain containing 6	3151	1	1	0	0	0	hsa-miR-23b-5p	-0.01	-0.77	N/A
GREM1	ENST00000560677.1	gremlin 1, DAN family BMP antagonist	752	2	1	0	1	2	hsa-miR-23b-5p	-0.26	-0.76	N/A
METTL21B	ENST00000333012.5	methyltransferase like 21B	51	3	1	0	2	0	hsa-miR-23b-5p	-0.75	-0.75	N/A
IGF2	ENST00000381395.1	insulin-like growth factor 2 (somatomedin A)	1371	3	1	2	0	0	hsa-miR-23b-5p	-0.55	-0.75	N/A
ENHO	ENST00000399775.2	energy homeostasis associated	124	1	1	0	0	0	hsa-miR-23b-5p	-0.74	-0.74	N/A
SSMEM1	ENST00000297819.3	serine-rich single-pass membrane protein 1	5	1	1	0	0	0	hsa-miR-23b-5p	-0.71	-0.71	N/A
LINC00346	ENST00000538077.1	long intergenic non-protein coding RNA 346	26	3	2	1	0	0	hsa-miR-23b-5p	-0.26	-0.71	N/A
AGO2	ENST00000220592.5	argonaute RISC catalytic component 2	350	1	0	0	1	1	hsa-miR-23b-5p	-0.08	-0.7	N/A
GLI4	ENST00000523522.1	GLI family zinc finger 4	231	2	1	1	0	3	hsa-miR-23b-5p	-0.01	-0.7	N/A
MYF6	ENST00000228641.3	myogenic factor 6 (herculin)	5	1	1	0	0	0	hsa-miR-23b-5p	-0.69	-0.69	N/A
MRPL43	ENST00000477279.1	mitochondrial ribosomal protein L43	502	1	1	0	0	0	hsa-miR-23b-5p	-0.68	-0.68	N/A
ANKRD7	ENST00000357099.4	ankyrin repeat domain 7	13	1	1	0	0	0	hsa-miR-23b-5p	-0.68	-0.68	N/A
DEXI	ENST00000331808.4	Dexi homolog (mouse)	1646	2	1	0	1	0	hsa-miR-23b-5p	-0.67	-0.68	N/A
GBX2	ENST00000551105.1	gastrulation brain homeobox 2	53	3	1	1	1	0	hsa-miR-23b-5p	-0.63	-0.68	N/A
FOXC1	ENST00000380874.2	forkhead box C1	1301	1	1	0	0	1	hsa-miR-23b-5p	-0.66	-0.66	N/A
RNF166	ENST00000312838.4	ring finger protein 166	1977	2	1	1	0	0	hsa-miR-23b-5p	-0.66	-0.66	N/A
YDJC	ENST00000398873.3	YdjC homolog (bacterial)	494	2	0	2	0	0	hsa-miR-23b-5p	-0.64	-0.65	N/A
BCAS4	ENST00000371608.2	breast carcinoma amplified sequence 4	492	2	1	0	1	0	hsa-miR-23b-5p	-0.55	-0.65	N/A
LNX1	ENST00000306888.2	ligand of numb-protein X 1, E3 ubiquitin protein ligase	156	2	1	1	0	0	hsa-miR-23b-5p	-0.02	-0.65	N/A
TP53INP2	ENST00000374810.3	tumor protein p53 inducible nuclear protein 2	12	3	0	1	2	1	hsa-miR-23b-5p	-0.64	-0.64	N/A
CAMK2N2	ENST00000296238.3	calcium/calmodulin-dependent protein kinase II inhibitor 2	39	2	1	1	0	0	hsa-miR-23b-5p	-0.64	-0.64	N/A
TSPAN4	ENST00000397396.1	tetraspanin 4	3943	2	1	1	0	0	hsa-miR-23b-5p	-0.64	-0.64	N/A
LRRC56	ENST00000270115.7	leucine rich repeat containing 56	60	2	2	0	0	0	hsa-miR-23b-5p	-0.64	-0.64	N/A
GREM2	ENST00000318160.4	gremlin 2, DAN family BMP antagonist	631	2	1	0	1	0	hsa-miR-23b-5p	-0.62	-0.64	N/A
SMIM15	ENST00000339020.3	small integral membrane protein 15	1037	2	1	0	1	1	hsa-miR-23b-5p	-0.58	-0.64	N/A
PDE4DIP	ENST00000369345.4	phosphodiesterase 4D interacting protein	36	1	1	0	0	0	hsa-miR-23b-5p	-0.27	-0.63	N/A
GPC6	ENST00000377047.4	glypican 6	410	2	1	0	1	1	hsa-miR-23b-5p	-0.06	-0.63	N/A
PPA2	ENST00000341695.5	pyrophosphatase (inorganic) 2	960	1	1	0	0	0	hsa-miR-23b-5p	-0.05	-0.63	N/A
TSPAN14	ENST00000429989.3	tetraspanin 14	239	5	2	1	2	3	hsa-miR-23b-5p	-0.02	-0.63	N/A
C19orf77	ENST00000591708.1	chromosome 19 open reading frame 77	9	1	1	0	0	0	hsa-miR-23b-5p	-0.62	-0.62	N/A
MZT1	ENST00000377818.3	mitotic spindle organizing protein 1	157	1	1	0	0	0	hsa-miR-23b-5p	-0.62	-0.62	N/A
VSIG1	ENST00000415430.3	V-set and immunoglobulin domain containing 1	5	2	1	0	1	0	hsa-miR-23b-5p	-0.61	-0.61	N/A
UBE2D3	ENST00000453744.2	ubiquitin-conjugating enzyme E2D 3	2312	3	1	0	2	0	hsa-miR-23b-5p	-0.02	-0.61	N/A
ISCA2	ENST00000554924.1	iron-sulfur cluster assembly 2	135	2	1	0	1	0	hsa-miR-23b-5p	-0.02	-0.61	N/A
CELA3A	ENST00000374663.1	chymotrypsin-like elastase family, member 3A	5	1	1	0	0	0	hsa-miR-23b-5p	-0.6	-0.6	N/A
TMEM252	ENST00000377311.3	transmembrane protein 252	5	1	1	0	0	0	hsa-miR-23b-5p	-0.6	-0.6	N/A
MOV10	ENST00000413052.2	Mov10, Moloney leukemia virus 10, homolog (mouse)	248	2	1	0	1	0	hsa-miR-23b-5p	-0.22	-0.6	N/A
IQCJ	ENST00000397832.2	IQ motif containing J	5	1	1	0	0	0	hsa-miR-23b-5p	-0.59	-0.59	N/A
P2RX2	ENST00000389110.3	purinergic receptor P2X, ligand-gated ion channel, 2	5	2	1	1	0	0	hsa-miR-23b-5p	-0.59	-0.59	N/A
UBE2QL1	ENST00000399816.3	ubiquitin-conjugating enzyme E2Q family-like 1	10	2	1	0	1	0	hsa-miR-23b-5p	-0.26	-0.59	N/A
PLGLB1	ENST00000355705.3	plasminogen-like B1	5	1	1	0	0	0	hsa-miR-23b-5p	-0.58	-0.58	N/A
PLGLB2	ENST00000359481.4	plasminogen-like B2	5	1	1	0	0	0	hsa-miR-23b-5p	-0.58	-0.58	N/A
WDR38	ENST00000373574.1	WD repeat domain 38	5	1	1	0	0	0	hsa-miR-23b-5p	-0.58	-0.58	N/A
IPO11	ENST00000409534.1	importin 11	202	1	1	0	0	0	hsa-miR-23b-5p	-0.11	-0.58	N/A
CTSA	ENST00000372484.3	cathepsin A	3915	1	1	0	0	0	hsa-miR-23b-5p	-0.57	-0.57	N/A
STK38	ENST00000229812.7	serine/threonine kinase 38	156	2	1	1	0	1	hsa-miR-23b-5p	-0.57	-0.57	N/A
C3orf56	ENST00000398112.1	chromosome 3 open reading frame 56	5	1	1	0	0	0	hsa-miR-23b-5p	-0.57	-0.57	N/A
PPM1N	ENST00000324688.4	protein phosphatase, Mg2+/Mn2+ dependent, 1N (putative)	79	1	1	0	0	0	hsa-miR-23b-5p	-0.57	-0.57	N/A
RRP7A	ENST00000323013.6	ribosomal RNA processing 7 homolog A (S. cerevisiae)	522	2	1	1	0	3	hsa-miR-23b-5p	-0.56	-0.57	N/A
RUFY3	ENST00000381006.3	RUN and FYVE domain containing 3	162	3	1	0	2	0	hsa-miR-23b-5p	-0.46	-0.57	N/A
TMEM120B	ENST00000449592.2	transmembrane protein 120B	60	3	0	2	1	2	hsa-miR-23b-5p	-0.34	-0.57	N/A
KDELR1	ENST00000330720.2	KDEL (Lys-Asp-Glu-Leu) endoplasmic reticulum protein retention receptor 1	675	3	1	0	2	0	hsa-miR-23b-5p	-0.15	-0.57	N/A
FBXO34	ENST00000313833.4	F-box protein 34	80	1	1	0	0	1	hsa-miR-23b-5p	-0.11	-0.57	N/A
KCNIP1	ENST00000328939.4	Kv channel interacting protein 1	5	1	1	0	0	0	hsa-miR-23b-5p	-0.56	-0.56	N/A
BPIFC	ENST00000397452.1	BPI fold containing family C	5	1	1	0	0	0	hsa-miR-23b-5p	-0.56	-0.56	N/A
GNGT2	ENST00000511277.1	guanine nucleotide binding protein (G protein), gamma transducing activity polypeptide 2	5	2	0	1	1	0	hsa-miR-23b-5p	-0.56	-0.56	N/A
P2RY4	ENST00000374519.2	pyrimidinergic receptor P2Y, G-protein coupled, 4	5	1	1	0	0	0	hsa-miR-23b-5p	-0.56	-0.56	N/A
TMEM192	ENST00000306480.6	transmembrane protein 192	278	2	1	0	1	2	hsa-miR-23b-5p	-0.54	-0.56	N/A
THPO	ENST00000421442.2	thrombopoietin	208	1	1	0	0	0	hsa-miR-23b-5p	-0.02	-0.56	N/A
TMEM106C	ENST00000429772.2	transmembrane protein 106C	27951	3	2	1	0	0	hsa-miR-23a-5p	0	-0.56	N/A
RFX2	ENST00000303657.5	regulatory factor X, 2 (influences HLA class II expression)	148	2	1	1	0	0	hsa-miR-23b-5p	-0.55	-0.55	N/A
ZSCAN22	ENST00000329665.4	zinc finger and SCAN domain containing 22	45	2	0	2	0	1	hsa-miR-23b-5p	-0.55	-0.55	N/A
DPT	ENST00000367817.3	dermatopontin	5	2	0	2	0	0	hsa-miR-23b-5p	-0.55	-0.55	N/A
HCST	ENST00000246551.4	hematopoietic cell signal transducer	6	1	0	1	0	2	hsa-miR-23b-5p	-0.52	-0.55	N/A
CASP16	ENST00000428155.1	caspase 16, apoptosis-related cysteine peptidase (putative)	51	2	1	1	0	1	hsa-miR-23b-5p	-0.47	-0.55	N/A
MAPRE1	ENST00000375571.5	microtubule-associated protein, RP/EB family, member 1	39	1	1	0	0	1	hsa-miR-23b-5p	-0.08	-0.55	N/A
HMGCS2	ENST00000369406.3	3-hydroxy-3-methylglutaryl-CoA synthase 2 (mitochondrial)	63	1	1	0	0	0	hsa-miR-23b-5p	-0.04	-0.55	N/A
TBC1D13	ENST00000372648.5	TBC1 domain family, member 13	2204	2	2	0	0	1	hsa-miR-23b-5p	-0.54	-0.54	N/A
PRSS33	ENST00000576886.1	protease, serine, 33	5	2	0	2	0	0	hsa-miR-23b-5p	-0.54	-0.54	N/A
ITLN1	ENST00000326245.3	intelectin 1 (galactofuranose binding)	5	1	1	0	0	0	hsa-miR-23b-5p	-0.54	-0.54	N/A
REG1A	ENST00000233735.1	regenerating islet-derived 1 alpha	5	1	0	1	0	0	hsa-miR-23b-5p	-0.54	-0.54	N/A
FAM46A	ENST00000369754.3	family with sequence similarity 46, member A	899	1	1	0	0	0	hsa-miR-23b-5p	-0.54	-0.54	N/A
PNO1	ENST00000263657.2	partner of NOB1 homolog (S. cerevisiae)	554	2	1	0	1	0	hsa-miR-23b-5p	-0.01	-0.54	N/A
C19orf24	ENST00000409293.4	chromosome 19 open reading frame 24	3071	2	1	0	1	0	hsa-miR-23a-5p	0	-0.54	N/A
BDH1	ENST00000392378.2	3-hydroxybutyrate dehydrogenase, type 1	39	2*	1	0	0	0	hsa-miR-23b-5p	-0.53	-0.53	N/A
TGIF2	ENST00000373874.2	TGFB-induced factor homeobox 2	192	1	1	0	0	1	hsa-miR-23b-5p	-0.51	-0.53	N/A
HABP4	ENST00000375251.3	hyaluronan binding protein 4	467	1	1	0	0	0	hsa-miR-23b-5p	-0.42	-0.53	N/A
LARP1B	ENST00000512292.1	La ribonucleoprotein domain family, member 1B	34	1	1	0	0	0	hsa-miR-23b-5p	-0.36	-0.53	N/A
MOCS2	ENST00000450852.3	molybdenum cofactor synthesis 2	100	1	1	0	0	0	hsa-miR-23b-5p	-0.11	-0.53	N/A
ASCL5	ENST00000449188.2	achaete-scute complex homolog 5 (Drosophila)	12	1	1	0	0	0	hsa-miR-23b-5p	-0.52	-0.52	N/A
PSD2	ENST00000274710.3	pleckstrin and Sec7 domain containing 2	5	2	0	2	0	0	hsa-miR-23b-5p	-0.52	-0.52	N/A
AC145676.2	ENST00000514988.1	Uncharacterized protein	5	1	1	0	0	1	hsa-miR-23b-5p	-0.52	-0.52	N/A
XXYLT1	ENST00000310380.6	xyloside xylosyltransferase 1	1052	1	1	0	0	1	hsa-miR-23b-5p	-0.52	-0.52	N/A
TSPAN18	ENST00000340160.3	tetraspanin 18	332	2	1	1	0	0	hsa-miR-23b-5p	-0.46	-0.52	N/A
XPNPEP2	ENST00000371106.3	X-prolyl aminopeptidase (aminopeptidase P) 2, membrane-bound	5	4	0	1	3	0	hsa-miR-23b-5p	-0.42	-0.52	N/A
TNFSF14	ENST00000245912.3	tumor necrosis factor (ligand) superfamily, member 14	5	2	1	1	0	0	hsa-miR-23b-5p	-0.36	-0.52	N/A
OPA3	ENST00000263275.4	optic atrophy 3 (autosomal recessive, with chorea and spastic paraplegia)	137	3	1	0	2	4	hsa-miR-23b-5p	-0.19	-0.52	N/A
NUDT16	ENST00000359850.3	nudix (nucleoside diphosphate linked moiety X)-type motif 16	622	3	0	2	1	0	hsa-miR-23b-5p	-0.15	-0.52	N/A
HSPA9	ENST00000297185.3	heat shock 70kDa protein 9 (mortalin)	573	1	1	0	0	0	hsa-miR-23b-5p	-0.03	-0.52	N/A
LITAF	ENST00000413364.2	lipopolysaccharide-induced TNF factor	11008	1	1	0	0	1	hsa-miR-23b-5p	0	-0.52	N/A
MARVELD1	ENST00000285605.6	MARVEL domain containing 1	2470	2	1	1	0	1	hsa-miR-23b-5p	-0.51	-0.51	N/A
SLC26A11	ENST00000361193.3	solute carrier family 26 (anion exchanger), member 11	115	1	1	0	0	0	hsa-miR-23b-5p	-0.51	-0.51	N/A
SGCA	ENST00000262018.3	sarcoglycan, alpha (50kDa dystrophin-associated glycoprotein)	14	1	1	0	0	0	hsa-miR-23b-5p	-0.51	-0.51	N/A
MYO1E	ENST00000288235.4	myosin IE	198	1	1	0	0	0	hsa-miR-23b-5p	-0.51	-0.51	N/A
TMEM140	ENST00000275767.3	transmembrane protein 140	858	1	1	0	0	0	hsa-miR-23b-5p	-0.51	-0.51	N/A
KCNE3	ENST00000310128.4	potassium voltage-gated channel, Isk-related family, member 3	16	1	1	0	0	1	hsa-miR-23b-5p	-0.51	-0.51	N/A
MAPK13	ENST00000211287.4	mitogen-activated protein kinase 13	499	3	2	0	1	1	hsa-miR-23b-5p	-0.49	-0.51	N/A
MCFD2	ENST00000444761.2	multiple coagulation factor deficiency 2	1648	1	1	0	0	0	hsa-miR-23b-5p	-0.43	-0.51	N/A
ECM2	ENST00000375540.1	extracellular matrix protein 2, female organ and adipocyte specific	19	1	1	0	0	0	hsa-miR-23b-5p	-0.12	-0.51	N/A
ALKBH7	ENST00000599849.1	alkB, alkylation repair homolog 7 (E. coli)	3818	1	1	0	0	0	hsa-miR-23b-5p	-0.02	-0.51	N/A
RPP14	ENST00000445193.3	ribonuclease P/MRP 14kDa subunit	1612	1	1	0	0	0	hsa-miR-23b-5p	0	-0.51	N/A
AQP5	ENST00000293599.6	aquaporin 5	10	1	1	0	0	0	hsa-miR-23b-5p	-0.5	-0.5	N/A
PHKG1	ENST00000452681.2	phosphorylase kinase, gamma 1 (muscle)	5	2	0	2	0	0	hsa-miR-23b-5p	-0.5	-0.5	N/A
METTL16	ENST00000263092.6	methyltransferase like 16	8	1	1	0	0	1	hsa-miR-23b-5p	-0.29	-0.5	N/A
CCNJL	ENST00000393977.3	cyclin J-like	66	2	1	0	1	0	hsa-miR-23b-5p	-0.28	-0.5	N/A
LCORL	ENST00000326877.4	ligand dependent nuclear receptor corepressor-like	194	2	1	0	1	0	hsa-miR-23b-5p	-0.05	-0.5	N/A
HERPUD1	ENST00000379792.2	homocysteine-inducible, endoplasmic reticulum stress-inducible, ubiquitin-like domain member 1	804	1	1	0	0	0	hsa-miR-23b-5p	0	-0.5	N/A
FRMPD2	ENST00000474573.1	FERM and PDZ domain containing 2	5	1	1	0	0	0	hsa-miR-23b-5p	-0.49	-0.49	N/A
CLDN9	ENST00000445369.2	claudin 9	5	2	0	2	0	0	hsa-miR-23b-5p	-0.49	-0.49	N/A
PAQR8	ENST00000442253.2	progestin and adipoQ receptor family member VIII	484	2	1	0	1	0	hsa-miR-23b-5p	-0.49	-0.49	N/A
JMJD6	ENST00000397625.4	jumonji domain containing 6	416	1	1	0	0	0	hsa-miR-23b-5p	-0.49	-0.49	N/A
RP11-422N16.3	ENST00000499579.1	Uncharacterized protein	5	1	1	0	0	0	hsa-miR-23b-5p	-0.49	-0.49	N/A
SDR42E1	ENST00000328945.5	short chain dehydrogenase/reductase family 42E, member 1	164	1	1	0	0	0	hsa-miR-23b-5p	-0.32	-0.49	N/A
UQCRB	ENST00000517523.1	ubiquinol-cytochrome c reductase binding protein	1173	2	0	2	0	1	hsa-miR-23b-5p	-0.01	-0.49	N/A
HSD11B1	ENST00000367028.2	hydroxysteroid (11-beta) dehydrogenase 1	61	3	0	3	0	0	hsa-miR-23b-5p	0	-0.49	N/A
RGL4	ENST00000401461.1	ral guanine nucleotide dissociation stimulator-like 4	5	1	1	0	0	0	hsa-miR-23b-5p	-0.48	-0.48	N/A
MARCH4	ENST00000273067.4	membrane-associated ring finger (C3HC4) 4, E3 ubiquitin protein ligase	68	2	0	2	0	0	hsa-miR-23b-5p	-0.48	-0.48	N/A
FBXW4	ENST00000331272.7	F-box and WD repeat domain containing 4	5	1	1	0	0	1	hsa-miR-23b-5p	-0.48	-0.48	N/A
TNFSF10	ENST00000420541.2	tumor necrosis factor (ligand) superfamily, member 10	28	1	1	0	0	1	hsa-miR-23b-5p	-0.48	-0.48	N/A
TEC	ENST00000381501.3	tec protein tyrosine kinase	11	1	1	0	0	0	hsa-miR-23b-5p	-0.48	-0.48	N/A
EIF4ENIF1	ENST00000344710.5	eukaryotic translation initiation factor 4E nuclear import factor 1	1075	1	1	0	0	0	hsa-miR-23b-5p	-0.48	-0.48	N/A
CRYBB2	ENST00000398215.2	crystallin, beta B2	7	1	0	1	0	0	hsa-miR-23b-5p	-0.48	-0.48	N/A
NECAP1	ENST00000339754.5	NECAP endocytosis associated 1	13	1	1	0	0	0	hsa-miR-23b-5p	-0.48	-0.48	N/A
ADAM10	ENST00000260408.3	ADAM metallopeptidase domain 10	385	1	1	0	0	0	hsa-miR-23b-5p	-0.48	-0.48	N/A
MSANTD1	ENST00000507492.1	Myb/SANT-like DNA-binding domain containing 1	7	2	0	2	0	0	hsa-miR-23b-5p	-0.48	-0.48	N/A
GYPE	ENST00000358615.4	glycophorin E (MNS blood group)	5	1	1	0	0	0	hsa-miR-23b-5p	-0.48	-0.48	N/A
LRRC3C	ENST00000377924.4	leucine rich repeat containing 3C	9	1	1	0	0	1	hsa-miR-23b-5p	-0.19	-0.48	N/A
ARNT	ENST00000358595.5	aryl hydrocarbon receptor nuclear translocator	574	2	0	2	0	0	hsa-miR-23b-5p	-0.13	-0.48	N/A
IL5RA	ENST00000446632.2	interleukin 5 receptor, alpha	5	2	1	1	0	1	hsa-miR-23b-5p	0	-0.48	N/A
AC132872.2	ENST00000598222.1	CDNA FLJ27256 fis, clone SYN09689; Uncharacterized protein	24	1	1	0	0	0	hsa-miR-23b-5p	-0.47	-0.47	N/A
KIRREL2	ENST00000360202.5	kin of IRRE like 2 (Drosophila)	5	1	1	0	0	0	hsa-miR-23b-5p	-0.47	-0.47	N/A
TRIM49B	ENST00000332682.7	tripartite motif containing 49B	5	1	0	1	0	0	hsa-miR-23b-5p	-0.47	-0.47	N/A
C5orf64	ENST00000505642.1	chromosome 5 open reading frame 64	5	1	1	0	0	0	hsa-miR-23b-5p	-0.47	-0.47	N/A
C7orf31	ENST00000409280.1	chromosome 7 open reading frame 31	40	1	1	0	0	0	hsa-miR-23b-5p	-0.47	-0.47	N/A
AC112693.2	ENST00000599897.1		5	2	0	2	0	0	hsa-miR-23b-5p	-0.47	-0.47	N/A
NAP1L4	ENST00000380542.4	nucleosome assembly protein 1-like 4	7751	1	1	0	0	0	hsa-miR-23b-5p	-0.47	-0.47	N/A
POMGNT1	ENST00000396420.3	protein O-linked mannose N-acetylglucosaminyltransferase 1 (beta 1,2-)	2123	1	1	0	0	1	hsa-miR-23b-5p	-0.47	-0.47	N/A
CHTF8	ENST00000448552.2	CTF8, chromosome transmission fidelity factor 8 homolog (S. cerevisiae)	13	1	1	0	0	0	hsa-miR-23b-5p	-0.47	-0.47	N/A
PDCD1	ENST00000334409.5	programmed cell death 1	5	1	1	0	0	0	hsa-miR-23b-5p	-0.47	-0.47	N/A
CAMK1D	ENST00000378845.1	calcium/calmodulin-dependent protein kinase ID	405	2	0	1	1	0	hsa-miR-23b-5p	-0.46	-0.47	N/A
ERGIC1	ENST00000393784.3	endoplasmic reticulum-golgi intermediate compartment (ERGIC) 1	4614	3	0	1	2	1	hsa-miR-23b-5p	-0.4	-0.47	N/A
MINOS1	ENST00000322753.6	mitochondrial inner membrane organizing system 1	287	1	1	0	0	3	hsa-miR-23b-5p	-0.37	-0.47	N/A
NPY4R	ENST00000374312.1	neuropeptide Y receptor Y4	10	3	2	1	0	1	hsa-miR-23b-5p	-0.31	-0.47	N/A
EPHX2	ENST00000521400.1	epoxide hydrolase 2, cytoplasmic	6881	1	1	0	0	2	hsa-miR-23b-5p	-0.13	-0.47	N/A
P2RY2	ENST00000311131.2	purinergic receptor P2Y, G-protein coupled, 2	66	5	1	4	0	0	hsa-miR-23b-5p	-0.13	-0.47	N/A
HEBP2	ENST00000607197.1	heme binding protein 2	252	3	2	1	0	1	hsa-miR-23b-5p	-0.09	-0.47	N/A
MAP1LC3B	ENST00000268607.5	microtubule-associated protein 1 light chain 3 beta	18	2	0	2	0	0	hsa-miR-23b-5p	-0.05	-0.47	N/A
NPSR1	ENST00000381539.3	neuropeptide S receptor 1	5	2	0	1	1	0	hsa-miR-23b-5p	0	-0.47	N/A
GJA4	ENST00000342280.4	gap junction protein, alpha 4, 37kDa	5	1	1	0	0	0	hsa-miR-23b-5p	-0.46	-0.46	N/A
TMEM41A	ENST00000296254.3	transmembrane protein 41A	382	1	0	1	0	0	hsa-miR-23b-5p	-0.46	-0.46	N/A
SON	ENST00000290239.6	SON DNA binding protein	161	1	1	0	0	0	hsa-miR-23b-5p	-0.46	-0.46	N/A
DHFR	ENST00000511032.1	dihydrofolate reductase	5	1	1	0	0	0	hsa-miR-23b-5p	-0.46	-0.46	N/A
SRSF2	ENST00000392485.2	serine/arginine-rich splicing factor 2	9241	2	0	1	1	0	hsa-miR-23b-5p	-0.44	-0.46	N/A
PLEKHB2	ENST00000438882.2	pleckstrin homology domain containing, family B (evectins) member 2	1358	3	0	1	2	0	hsa-miR-23b-5p	-0.39	-0.46	N/A
METTL9	ENST00000358154.3	methyltransferase like 9	220	1	1	0	0	0	hsa-miR-23b-5p	-0.36	-0.46	N/A
DENR	ENST00000280557.6	density-regulated protein	186	2	0	1	1	1	hsa-miR-23b-5p	-0.3	-0.46	N/A
CCDC97	ENST00000269967.3	coiled-coil domain containing 97	85	2	2	0	0	1	hsa-miR-23b-5p	-0.24	-0.46	N/A
YPEL1	ENST00000339468.3	yippee-like 1 (Drosophila)	81	3	1	0	2	1	hsa-miR-23b-5p	-0.23	-0.46	N/A
ARPC2	ENST00000295685.10	actin related protein 2/3 complex, subunit 2, 34kDa	153	2	1	0	1	0	hsa-miR-23b-5p	-0.18	-0.46	N/A
C4orf33	ENST00000281146.5	chromosome 4 open reading frame 33	18	2	2	0	0	0	hsa-miR-23b-5p	-0.11	-0.46	N/A
DUS1L	ENST00000306796.5	dihydrouridine synthase 1-like (S. cerevisiae)	36	1	1	0	0	0	hsa-miR-23b-5p	-0.06	-0.46	N/A
FGF1	ENST00000360966.5	fibroblast growth factor 1 (acidic)	88	1	1	0	0	0	hsa-miR-23b-5p	-0.04	-0.46	N/A
HSBP1	ENST00000433866.2	heat shock factor binding protein 1	3000	1	1	0	0	0	hsa-miR-23b-5p	0	-0.46	N/A
CXorf48	ENST00000344129.2	chromosome X open reading frame 48	5	1	1	0	0	0	hsa-miR-23b-5p	-0.45	-0.45	N/A
ZNF136	ENST00000343979.4	zinc finger protein 136	33	1	1	0	0	0	hsa-miR-23b-5p	-0.45	-0.45	N/A
ALKBH1	ENST00000216489.3	alkB, alkylation repair homolog 1 (E. coli)	223	1	1	0	0	1	hsa-miR-23b-5p	-0.45	-0.45	N/A
FCHSD1	ENST00000435817.2	FCH and double SH3 domains 1	364	1	1	0	0	0	hsa-miR-23b-5p	-0.45	-0.45	N/A
USH2A	ENST00000307340.3	Usher syndrome 2A (autosomal recessive, mild)	5	1	1	0	0	0	hsa-miR-23b-5p	-0.45	-0.45	N/A
C9orf117	ENST00000373293.5	chromosome 9 open reading frame 117	5	1	1	0	0	0	hsa-miR-23b-5p	-0.45	-0.45	N/A
CTDP1	ENST00000075430.7	CTD (carboxy-terminal domain, RNA polymerase II, polypeptide A) phosphatase, subunit 1	63	2	1	1	0	0	hsa-miR-23b-5p	-0.45	-0.45	N/A
PRR13	ENST00000549068.1	proline rich 13	387	1	1	0	0	0	hsa-miR-23b-5p	-0.01	-0.45	N/A
PSMA4	ENST00000558094.1	proteasome (prosome, macropain) subunit, alpha type, 4	579	1	1	0	0	0	hsa-miR-23b-5p	0	-0.45	N/A
POMT2	ENST00000261534.4	protein-O-mannosyltransferase 2	526	1	1	0	0	0	hsa-miR-23b-5p	-0.44	-0.44	N/A
TOR2A	ENST00000458505.3	torsin family 2, member A	75	1	1	0	0	0	hsa-miR-23b-5p	-0.44	-0.44	N/A
C17orf96	ENST00000325814.5	chromosome 17 open reading frame 96	19	1	1	0	0	0	hsa-miR-23b-5p	-0.44	-0.44	N/A
ZNF275	ENST00000370251.3	zinc finger protein 275	465	4	0	3	1	0	hsa-miR-23b-5p	-0.43	-0.44	N/A
FZD5	ENST00000295417.3	frizzled family receptor 5	122	2	0	2	0	0	hsa-miR-23b-5p	-0.36	-0.44	N/A
LDHD	ENST00000300051.4	lactate dehydrogenase D	29	2	1	1	0	0	hsa-miR-23b-5p	-0.3	-0.44	N/A
HIST3H2BB	ENST00000369160.2	histone cluster 3, H2bb	14	2	0	1	1	0	hsa-miR-23b-5p	-0.28	-0.44	N/A
ETV6	ENST00000396373.4	ets variant 6	44	2	0	2	0	0	hsa-miR-23b-5p	-0.21	-0.44	N/A
CD2BP2	ENST00000305596.3	CD2 (cytoplasmic tail) binding protein 2	222	2	0	2	0	0	hsa-miR-23b-5p	-0.18	-0.44	N/A
GPR35	ENST00000319838.5	G protein-coupled receptor 35	71	2	1	1	0	1	hsa-miR-23b-5p	0	-0.44	N/A
CSNK2B	ENST00000375885.4	casein kinase 2, beta polypeptide	3847	1	0	1	0	0	hsa-miR-23b-5p	-0.43	-0.43	N/A
AP000350.4	ENST00000406213.1	Uncharacterized protein	5	2	0	2	0	0	hsa-miR-23b-5p	-0.43	-0.43	N/A
AC074389.6	ENST00000382528.1	LOC401296 protein; Uncharacterized protein	5	1	1	0	0	0	hsa-miR-23b-5p	-0.43	-0.43	N/A
PEBP4	ENST00000256404.6	phosphatidylethanolamine-binding protein 4	5	1	0	1	0	1	hsa-miR-23b-5p	-0.43	-0.43	N/A
PARP11	ENST00000427057.2	poly (ADP-ribose) polymerase family, member 11	75	1	1	0	0	0	hsa-miR-23b-5p	-0.43	-0.43	N/A
GOLGA6L1	ENST00000316397.3	golgin A6 family-like 1	5	1	1	0	0	0	hsa-miR-23b-5p	-0.43	-0.43	N/A
N6AMT2	ENST00000382758.1	N-6 adenine-specific DNA methyltransferase 2 (putative)	5	1	0	1	0	0	hsa-miR-23b-5p	-0.43	-0.43	N/A
DCAF16	ENST00000382247.1	DDB1 and CUL4 associated factor 16	202	2	0	1	1	1	hsa-miR-23b-5p	-0.43	-0.43	N/A
JAM3	ENST00000299106.4	junctional adhesion molecule 3	85	2	1	1	0	0	hsa-miR-23b-5p	-0.43	-0.43	N/A
FGFR1OP	ENST00000366847.4	FGFR1 oncogene partner	552	2	1	0	1	2	hsa-miR-23b-5p	-0.41	-0.43	N/A
MBD1	ENST00000591416.1	methyl-CpG binding domain protein 1	266	2	2	0	0	0	hsa-miR-23b-5p	-0.4	-0.43	N/A
H1F0	ENST00000340857.2	H1 histone family, member 0	234	1	1	0	0	0	hsa-miR-23b-5p	-0.38	-0.43	N/A
AP5S1	ENST00000379573.2	adaptor-related protein complex 5, sigma 1 subunit	492	2	0	1	1	1	hsa-miR-23b-5p	-0.27	-0.43	N/A
BCAP29	ENST00000005259.4	B-cell receptor-associated protein 29	326	2	0	2	0	0	hsa-miR-23b-5p	-0.27	-0.43	N/A
CHURC1	ENST00000607599.1	churchill domain containing 1	869	3	0	0	3	1	hsa-miR-23b-5p	-0.14	-0.43	N/A
PAIP2B	ENST00000244221.8	poly(A) binding protein interacting protein 2B	42	2	1	1	0	1	hsa-miR-23b-5p	-0.08	-0.43	N/A
FAM49A	ENST00000381323.3	family with sequence similarity 49, member A	38	3	1	0	2	0	hsa-miR-23b-5p	-0.07	-0.43	N/A
PSMD9	ENST00000541212.1	proteasome (prosome, macropain) 26S subunit, non-ATPase, 9	1981	1	1	0	0	1	hsa-miR-23b-5p	-0.01	-0.43	N/A
TNF	ENST00000449264.2	tumor necrosis factor	5	1	1	0	0	0	hsa-miR-23b-5p	-0.42	-0.42	N/A
NDUFA10	ENST00000252711.2	NADH dehydrogenase (ubiquinone) 1 alpha subcomplex, 10, 42kDa	2249	1	0	1	0	0	hsa-miR-23b-5p	-0.42	-0.42	N/A
AC092850.1	ENST00000598023.1	Protein LOC100996701	5	1	1	0	0	0	hsa-miR-23b-5p	-0.42	-0.42	N/A
FAM27B	ENST00000377484.3	family with sequence similarity 27, member B	5	1	0	1	0	0	hsa-miR-23b-5p	-0.42	-0.42	N/A
RHOV	ENST00000220507.4	ras homolog family member V	125	1	1	0	0	0	hsa-miR-23b-5p	-0.42	-0.42	N/A
FAM27C	ENST00000377542.3	family with sequence similarity 27, member C	5	1	0	1	0	0	hsa-miR-23b-5p	-0.42	-0.42	N/A
MYEOV	ENST00000308946.3	myeloma overexpressed	14	1	1	0	0	0	hsa-miR-23b-5p	-0.42	-0.42	N/A
DSC3	ENST00000434452.1	desmocollin 3	390	1	1	0	0	0	hsa-miR-23b-5p	-0.42	-0.42	N/A
FAM27A	ENST00000377531.3	family with sequence similarity 27, member A	5	1	0	1	0	0	hsa-miR-23b-5p	-0.42	-0.42	N/A
MPV17	ENST00000402722.1	MpV17 mitochondrial inner membrane protein	1676	1	0	1	0	0	hsa-miR-23b-5p	-0.42	-0.42	N/A
GOLGA6L6	ENST00000427390.2	golgin A6 family-like 6	5	1	1	0	0	0	hsa-miR-23b-5p	-0.42	-0.42	N/A
ABCC12	ENST00000416054.1	ATP-binding cassette, sub-family C (CFTR/MRP), member 12	5	1	1	0	0	0	hsa-miR-23b-5p	-0.42	-0.42	N/A
CKM	ENST00000221476.3	creatine kinase, muscle	5	1	1	0	0	0	hsa-miR-23b-5p	-0.42	-0.42	N/A
IGF2BP1	ENST00000290341.3	insulin-like growth factor 2 mRNA binding protein 1	460	3	2	1	0	0	hsa-miR-23b-5p	-0.39	-0.42	N/A
NUP98	ENST00000359171.4	nucleoporin 98kDa	371	2	1	1	0	0	hsa-miR-23b-5p	-0.33	-0.42	N/A
NUFIP2	ENST00000225388.4	nuclear fragile X mental retardation protein interacting protein 2	440	2	1	0	1	1	hsa-miR-23b-5p	-0.32	-0.42	N/A
GPATCH2L	ENST00000553588.1	G patch domain containing 2-like	96	2	0	1	1	0	hsa-miR-23b-5p	-0.07	-0.42	N/A
DNAJC18	ENST00000302060.5	DnaJ (Hsp40) homolog, subfamily C, member 18	253	2	1	0	1	0	hsa-miR-23b-5p	-0.05	-0.42	N/A
MRPS30	ENST00000507110.1	mitochondrial ribosomal protein S30	4883	3	0	1	2	0	hsa-miR-23b-5p	-0.04	-0.42	N/A
PRAF2	ENST00000376390.4	PRA1 domain family, member 2	1921	2	0	0	2	1	hsa-miR-23b-5p	-0.41	-0.41	N/A
ALDH18A1	ENST00000371224.2	aldehyde dehydrogenase 18 family, member A1	585	1	1	0	0	0	hsa-miR-23b-5p	-0.41	-0.41	N/A
ZBTB11	ENST00000312938.4	zinc finger and BTB domain containing 11	179	1	1	0	0	0	hsa-miR-23b-5p	-0.41	-0.41	N/A
SIRPA	ENST00000400068.3	signal-regulatory protein alpha	1235	1	1	0	0	2	hsa-miR-23b-5p	-0.41	-0.41	N/A
SAP130	ENST00000357702.5	Sin3A-associated protein, 130kDa	855	1	1	0	0	0	hsa-miR-23b-5p	-0.41	-0.41	N/A
SRPR	ENST00000332118.6	signal recognition particle receptor (docking protein)	2980	1	1	0	0	0	hsa-miR-23b-5p	-0.41	-0.41	N/A
PTCD2	ENST00000380639.5	pentatricopeptide repeat domain 2	377	1	1	0	0	0	hsa-miR-23b-5p	-0.41	-0.41	N/A
CYP3A5	ENST00000339843.2	cytochrome P450, family 3, subfamily A, polypeptide 5	5	1	0	1	0	0	hsa-miR-23b-5p	-0.41	-0.41	N/A
RP11-433C9.2	ENST00000419960.1	Protein LOC100508383	5	1	0	1	0	0	hsa-miR-23b-5p	-0.41	-0.41	N/A
C1orf147	ENST00000367119.1	chromosome 1 open reading frame 147	5	1	1	0	0	0	hsa-miR-23b-5p	-0.41	-0.41	N/A
MPZL3	ENST00000278949.4	myelin protein zero-like 3	59	2	1	0	1	0	hsa-miR-23b-5p	-0.39	-0.41	N/A
MSRB1	ENST00000399753.2	methionine sulfoxide reductase B1	2102	3	0	1	2	0	hsa-miR-23b-5p	-0.3	-0.41	N/A
CHODL	ENST00000400128.1	chondrolectin	26	1	1	0	0	0	hsa-miR-23b-5p	-0.24	-0.41	N/A
LRP10	ENST00000359591.4	low density lipoprotein receptor-related protein 10	939	3	1	1	1	1	hsa-miR-23b-5p	-0.2	-0.41	N/A
TCEANC2	ENST00000234827.1	transcription elongation factor A (SII) N-terminal and central domain containing 2	78	1	1	0	0	1	hsa-miR-23b-5p	-0.07	-0.41	N/A
RAP2A	ENST00000245304.4	RAP2A, member of RAS oncogene family	721	1	1	0	0	0	hsa-miR-23b-5p	-0.02	-0.41	N/A
ZDHHC24	ENST00000310442.3	zinc finger, DHHC-type containing 24	304	1	1	0	0	0	hsa-miR-23b-5p	0	-0.41	N/A
TNFRSF19	ENST00000382263.3	tumor necrosis factor receptor superfamily, member 19	376	1	1	0	0	0	hsa-miR-23b-5p	-0.4	-0.4	N/A
BARX2	ENST00000281437.4	BARX homeobox 2	5	1	0	1	0	0	hsa-miR-23b-5p	-0.4	-0.4	N/A
ZFYVE28	ENST00000508471.1	zinc finger, FYVE domain containing 28	18	2	0	2	0	1	hsa-miR-23b-5p	-0.4	-0.4	N/A
PABPC4L	ENST00000421491.3	poly(A) binding protein, cytoplasmic 4-like	55	1	1	0	0	0	hsa-miR-23b-5p	-0.4	-0.4	N/A
PDZRN3	ENST00000263666.4	PDZ domain containing ring finger 3	146	1	0	1	0	0	hsa-miR-23b-5p	-0.4	-0.4	N/A
SLC17A2	ENST00000360488.3	solute carrier family 17, member 2	31	1	1	0	0	0	hsa-miR-23b-5p	-0.4	-0.4	N/A
PSTK	ENST00000405485.1	phosphoseryl-tRNA kinase	530	1	1	0	0	0	hsa-miR-23b-5p	-0.4	-0.4	N/A
RNF168	ENST00000318037.3	ring finger protein 168, E3 ubiquitin protein ligase	748	1	1	0	0	0	hsa-miR-23b-5p	-0.4	-0.4	N/A
SLC38A7	ENST00000570101.1	solute carrier family 38, member 7	635	2	1	0	1	0	hsa-miR-23b-5p	-0.39	-0.4	N/A
RAB11FIP3	ENST00000262305.4	RAB11 family interacting protein 3 (class II)	71	3	0	2	1	1	hsa-miR-23b-5p	-0.39	-0.4	N/A
AURKB	ENST00000535053.1	aurora kinase B	57	1	1	0	0	0	hsa-miR-23b-5p	-0.34	-0.4	N/A
RSPH9	ENST00000372163.4	radial spoke head 9 homolog (Chlamydomonas)	13	2	1	0	1	0	hsa-miR-23b-5p	-0.14	-0.4	N/A
PSMA2	ENST00000223321.4	proteasome (prosome, macropain) subunit, alpha type, 2	2547	1	0	1	0	0	hsa-miR-23b-5p	-0.1	-0.4	N/A
AC012123.1	ENST00000426194.1	Uncharacterized protein	24	1	0	1	0	0	hsa-miR-23b-5p	-0.07	-0.4	N/A
RNF187	ENST00000305943.7	ring finger protein 187	13589	1	1	0	0	1	hsa-miR-23b-5p	0	-0.4	N/A
HRASLS5	ENST00000539221.1	HRAS-like suppressor family, member 5	5	2	0	1	1	0	hsa-miR-23b-5p	0	-0.4	N/A
RARRES2	ENST00000223271.3	retinoic acid receptor responder (tazarotene induced) 2	345	1	0	1	0	0	hsa-miR-23b-5p	-0.39	-0.39	N/A
GGA1	ENST00000343632.4	golgi-associated, gamma adaptin ear containing, ARF binding protein 1	325	1	1	0	0	0	hsa-miR-23b-5p	-0.39	-0.39	N/A
C8orf87	ENST00000521906.1	chromosome 8 open reading frame 87	5	1	0	1	0	0	hsa-miR-23b-5p	-0.39	-0.39	N/A
HRAS	ENST00000397594.1	Harvey rat sarcoma viral oncogene homolog	420	1	0	1	0	1	hsa-miR-23b-5p	-0.39	-0.39	N/A
ALX3	ENST00000369792.4	ALX homeobox 3	5	1	1	0	0	0	hsa-miR-23b-5p	-0.39	-0.39	N/A
CDC42	ENST00000344548.3	cell division cycle 42	34	1	0	1	0	0	hsa-miR-23b-5p	-0.39	-0.39	N/A
FAM182B	ENST00000376403.1	family with sequence similarity 182, member B	9	2	0	1	1	0	hsa-miR-23b-5p	-0.39	-0.39	N/A
MPP1	ENST00000369534.3	membrane protein, palmitoylated 1, 55kDa	2530	1	1	0	0	0	hsa-miR-23b-5p	-0.39	-0.39	N/A
ADAMTS10	ENST00000595838.1	ADAM metallopeptidase with thrombospondin type 1 motif, 10	7	2	0	1	1	0	hsa-miR-23b-5p	-0.39	-0.39	N/A
ABCA1	ENST00000374736.3	ATP-binding cassette, sub-family A (ABC1), member 1	184	1	1	0	0	1	hsa-miR-23b-5p	-0.39	-0.39	N/A
MEOX1	ENST00000318579.4	mesenchyme homeobox 1	5	2	0	1	1	0	hsa-miR-23b-5p	-0.39	-0.39	N/A
RAB7L1	ENST00000367139.3	RAB7, member RAS oncogene family-like 1	61	1	1	0	0	0	hsa-miR-23b-5p	-0.39	-0.39	N/A
SLC9A5	ENST00000299798.11	solute carrier family 9, subfamily A (NHE5, cation proton antiporter 5), member 5	8	1	1	0	0	0	hsa-miR-23b-5p	-0.39	-0.39	N/A
MTMR4	ENST00000579925.1	myotubularin related protein 4	150	1	1	0	0	0	hsa-miR-23b-5p	-0.36	-0.39	N/A
AP3S2	ENST00000336418.4	adaptor-related protein complex 3, sigma 2 subunit	985	2	1	0	1	1	hsa-miR-23b-5p	-0.31	-0.39	N/A
SNX21	ENST00000462307.1	sorting nexin family member 21	343	2	0	1	1	0	hsa-miR-23b-5p	-0.24	-0.39	N/A
KIRREL3	ENST00000525144.2	kin of IRRE like 3 (Drosophila)	16	2	1	0	1	0	hsa-miR-23b-5p	-0.11	-0.39	N/A
RBM3	ENST00000376759.3	RNA binding motif (RNP1, RRM) protein 3	1325	3	0	1	2	1	hsa-miR-23b-5p	-0.08	-0.39	N/A
UBE2S	ENST00000264552.9	ubiquitin-conjugating enzyme E2S	106	1	1	0	0	0	hsa-miR-23b-5p	-0.03	-0.39	N/A
AC005003.1	ENST00000504184.2	CDNA FLJ20464 fis, clone KAT06158; HCG1777549; Uncharacterized protein	5	2	0	1	1	1	hsa-miR-23b-5p	-0.03	-0.39	N/A
RPSAP58	ENST00000496398.1	ribosomal protein SA pseudogene 58	70	1	0	1	0	0	hsa-miR-23b-5p	-0.01	-0.39	N/A
SUPT7L	ENST00000337768.5	suppressor of Ty 7 (S. cerevisiae)-like	1145	1	1	0	0	0	hsa-miR-23b-5p	-0.01	-0.39	N/A
FAM96A	ENST00000557835.1	family with sequence similarity 96, member A	191	1	0	1	0	0	hsa-miR-23b-5p	-0.01	-0.39	N/A
SOD2	ENST00000538183.2	superoxide dismutase 2, mitochondrial	993	2	2	0	0	0	hsa-miR-23b-5p	0	-0.39	N/A
DKFZP434H0512	ENST00000600140.1	Protein LOC100506667; Putative uncharacterized protein DKFZp434H0512	5	1	0	1	0	0	hsa-miR-23b-5p	-0.38	-0.38	N/A
STK3	ENST00000419617.2	serine/threonine kinase 3	25	1	0	1	0	0	hsa-miR-23b-5p	-0.38	-0.38	N/A
RLN3	ENST00000585987.1	relaxin 3	5	1	0	1	0	0	hsa-miR-23b-5p	-0.38	-0.38	N/A
CD1D	ENST00000368171.3	CD1d molecule	7	1	1	0	0	0	hsa-miR-23b-5p	-0.38	-0.38	N/A
AF196779.12	ENST00000376358.3	Uncharacterized protein; WD repeat domain phosphoinositide-interacting protein 4	1921	2	0	0	2	1	hsa-miR-23b-5p	-0.38	-0.38	N/A
WDR45	ENST00000553851.1	WD repeat domain 45	1921	2	0	0	2	1	hsa-miR-23b-5p	-0.38	-0.38	N/A
SLC11A1	ENST00000233202.6	solute carrier family 11 (proton-coupled divalent metal ion transporter), member 1	33	1	1	0	0	1	hsa-miR-23b-5p	-0.38	-0.38	N/A
C20orf194	ENST00000453730.2	chromosome 20 open reading frame 194	1083	2	0	2	0	0	hsa-miR-23b-5p	-0.38	-0.38	N/A
AC010327.2	ENST00000598855.1	Uncharacterized protein; cDNA FLJ45856 fis, clone OCBBF2025631	7	2	1	0	1	0	hsa-miR-23b-5p	-0.38	-0.38	N/A
SCAMP5	ENST00000425597.3	secretory carrier membrane protein 5	127	1	1	0	0	0	hsa-miR-23b-5p	-0.38	-0.38	N/A
TTPAL	ENST00000262605.4	tocopherol (alpha) transfer protein-like	265	3	0	1	2	0	hsa-miR-23b-5p	-0.35	-0.38	N/A
CCDC78	ENST00000293889.6	coiled-coil domain containing 78	6	1	0	0	1	1	hsa-miR-23b-5p	-0.34	-0.38	N/A
ATOX1	ENST00000521264.1	antioxidant 1 copper chaperone	43	2	0	0	2	0	hsa-miR-23a-5p	-0.34	-0.38	N/A
SAV1	ENST00000324679.4	salvador homolog 1 (Drosophila)	162	1	1	0	0	0	hsa-miR-23b-5p	-0.3	-0.38	N/A
CCDC38	ENST00000546386.1	coiled-coil domain containing 38	10	2	0	0	2	0	hsa-miR-23b-5p	-0.25	-0.38	N/A
EIF4EBP2	ENST00000373218.4	eukaryotic translation initiation factor 4E binding protein 2	690	1	1	0	0	0	hsa-miR-23b-5p	-0.25	-0.38	N/A
DDX6	ENST00000264018.4	DEAD (Asp-Glu-Ala-Asp) box helicase 6	11	1	1	0	0	0	hsa-miR-23b-5p	-0.19	-0.38	N/A
CHD4	ENST00000544484.1	chromodomain helicase DNA binding protein 4	145	1	1	0	0	0	hsa-miR-23b-5p	-0.18	-0.38	N/A
MANEAL	ENST00000397631.3	mannosidase, endo-alpha-like	381	2	0	1	1	1	hsa-miR-23b-5p	-0.17	-0.38	N/A
PTGER2	ENST00000245457.5	prostaglandin E receptor 2 (subtype EP2), 53kDa	84	1	0	1	0	1	hsa-miR-23b-5p	-0.16	-0.38	N/A
TREML2	ENST00000483722.1	triggering receptor expressed on myeloid cells-like 2	5	2	0	2	0	1	hsa-miR-23b-5p	-0.15	-0.38	N/A
HEYL	ENST00000372852.3	hairy/enhancer-of-split related with YRPW motif-like	37	5	0	2	3	3	hsa-miR-23b-5p	-0.13	-0.38	N/A
RBP2	ENST00000232217.2	retinol binding protein 2, cellular	46	1	0	1	0	2	hsa-miR-23b-5p	-0.03	-0.38	N/A
EIF2B2	ENST00000266126.5	eukaryotic translation initiation factor 2B, subunit 2 beta, 39kDa	1210	1	1	0	0	0	hsa-miR-23b-5p	0	-0.38	N/A
RPS23	ENST00000296674.8	ribosomal protein S23	832	2	0	1	1	0	hsa-miR-23b-5p	0	-0.38	N/A
TXNRD3	ENST00000518740.1	thioredoxin reductase 3	272	1	1	0	0	0	hsa-miR-23b-5p	0	-0.38	N/A
SYS1	ENST00000243918.5	SYS1 Golgi-localized integral membrane protein homolog (S. cerevisiae)	384	1	0	1	0	0	hsa-miR-23b-5p	-0.37	-0.37	N/A
SEC24D	ENST00000429811.2	SEC24 family, member D (S. cerevisiae)	50	2	1	0	1	0	hsa-miR-23b-5p	-0.37	-0.37	N/A
KBTBD13	ENST00000432196.2	kelch repeat and BTB (POZ) domain containing 13	5	2	0	1	1	0	hsa-miR-23b-5p	-0.37	-0.37	N/A
MMP25	ENST00000336577.4	matrix metallopeptidase 25	5	2	0	2	0	3	hsa-miR-23b-5p	-0.37	-0.37	N/A
ZNF319	ENST00000299237.2	zinc finger protein 319	521	1	1	0	0	1	hsa-miR-23b-5p	-0.37	-0.37	N/A
TFCP2L1	ENST00000263707.5	transcription factor CP2-like 1	36	4	1	1	2	1	hsa-miR-23b-5p	-0.32	-0.37	N/A
DIO2	ENST00000438257.4	deiodinase, iodothyronine, type II	98	2	0	1	1	0	hsa-miR-23b-5p	-0.3	-0.37	N/A
CLIP3	ENST00000360535.4	CAP-GLY domain containing linker protein 3	9	2	0	2	0	0	hsa-miR-23b-5p	-0.2	-0.37	N/A
EIF5AL1	ENST00000520547.2	eukaryotic translation initiation factor 5A-like 1	10	1	1	0	0	0	hsa-miR-23b-5p	-0.17	-0.37	N/A
PXMP4	ENST00000344022.3	peroxisomal membrane protein 4, 24kDa	158	2	1	0	1	0	hsa-miR-23a-5p	-0.16	-0.37	N/A
UTP15	ENST00000296792.4	UTP15, U3 small nucleolar ribonucleoprotein, homolog (S. cerevisiae)	280	2	0	1	1	0	hsa-miR-23b-5p	-0.09	-0.37	N/A
YTHDC1	ENST00000344157.4	YTH domain containing 1	307	1	0	1	0	0	hsa-miR-23b-5p	-0.02	-0.37	N/A
B3GALT6	ENST00000379198.2	UDP-Gal:betaGal beta 1,3-galactosyltransferase polypeptide 6	2444	2	0	1	1	2	hsa-miR-23b-5p	-0.02	-0.37	N/A
DCAF11	ENST00000446197.3	DDB1 and CUL4 associated factor 11	1599	1	1	0	0	0	hsa-miR-23b-5p	0	-0.37	N/A
HINT1	ENST00000304043.5	histidine triad nucleotide binding protein 1	15834	1	1	0	0	0	hsa-miR-23a-5p	0	-0.37	N/A
TMEM201	ENST00000340305.5	transmembrane protein 201	164	2	1	1	0	0	hsa-miR-23b-5p	-0.36	-0.36	N/A
ADRA1D	ENST00000379453.4	adrenoceptor alpha 1D	17	1	1	0	0	1	hsa-miR-23b-5p	-0.36	-0.36	N/A
TMEM95	ENST00000330767.4	transmembrane protein 95	5	1	1	0	0	0	hsa-miR-23b-5p	-0.36	-0.36	N/A
STX4	ENST00000313843.3	syntaxin 4	53	1	1	0	0	1	hsa-miR-23b-5p	-0.36	-0.36	N/A
ADAMTS2	ENST00000251582.7	ADAM metallopeptidase with thrombospondin type 1 motif, 2	2767	3	1	0	2	0	hsa-miR-23b-5p	-0.36	-0.36	N/A
KLHL12	ENST00000367259.1	kelch-like family member 12	24	1	1	0	0	0	hsa-miR-23b-5p	-0.36	-0.36	N/A
WBSCR16	ENST00000503250.2	Williams-Beuren syndrome chromosome region 16	5	1	1	0	0	0	hsa-miR-23b-5p	-0.36	-0.36	N/A
FLJ45079	ENST00000374983.2		5	4*	0	1	2	0	hsa-miR-23b-5p	-0.36	-0.36	N/A
ASIC2	ENST00000225823.2	acid-sensing (proton-gated) ion channel 2	5	1	1	0	0	0	hsa-miR-23b-5p	-0.36	-0.36	N/A
GPATCH11	ENST00000409774.1	G patch domain containing 11	113	1	1	0	0	0	hsa-miR-23b-5p	-0.36	-0.36	N/A
MICAL2	ENST00000379612.3	microtubule associated monooxygenase, calponin and LIM domain containing 2	1742	2	0	2	0	0	hsa-miR-23b-5p	-0.36	-0.36	N/A
TXLNB	ENST00000358430.3	taxilin beta	5	1	1	0	0	0	hsa-miR-23b-5p	-0.36	-0.36	N/A
GPD1L	ENST00000282541.5	glycerol-3-phosphate dehydrogenase 1-like	130	1	1	0	0	0	hsa-miR-23b-5p	-0.32	-0.36	N/A
LIMD1	ENST00000273317.4	LIM domains containing 1	1092	2	1	1	0	1	hsa-miR-23b-5p	-0.26	-0.36	N/A
CD1C	ENST00000368170.3	CD1c molecule	5	2	0	0	2	0	hsa-miR-23a-5p	-0.24	-0.36	N/A
URM1	ENST00000372850.1	ubiquitin related modifier 1	345	2	0	1	1	0	hsa-miR-23b-5p	-0.23	-0.36	N/A
ZBED3	ENST00000255198.2	zinc finger, BED-type containing 3	399	3	1	1	1	0	hsa-miR-23b-5p	-0.1	-0.36	N/A
CCDC174	ENST00000383794.3	coiled-coil domain containing 174	107	2	1	0	1	0	hsa-miR-23b-5p	-0.01	-0.36	N/A
PIGP	ENST00000360525.4	phosphatidylinositol glycan anchor biosynthesis, class P	1621	1	1	0	0	1	hsa-miR-23b-5p	0	-0.36	N/A
CFC1	ENST00000259216.4	cripto, FRL-1, cryptic family 1	5	1	1	0	0	0	hsa-miR-23b-5p	0	-0.36	N/A
KIAA0753	ENST00000361413.3	KIAA0753	133	1	1	0	0	1	hsa-miR-23b-5p	-0.35	-0.35	N/A
SLC36A1	ENST00000243389.3	solute carrier family 36 (proton/amino acid symporter), member 1	236	2	1	1	0	0	hsa-miR-23b-5p	-0.35	-0.35	N/A
HSPB6	ENST00000592984.1	heat shock protein, alpha-crystallin-related, B6	121	1	0	1	0	0	hsa-miR-23b-5p	-0.35	-0.35	N/A
SDHA	ENST00000264932.6	succinate dehydrogenase complex, subunit A, flavoprotein (Fp)	25	1	1	0	0	0	hsa-miR-23b-5p	-0.35	-0.35	N/A
SYCP2	ENST00000357552.3	synaptonemal complex protein 2	28	1	0	1	0	0	hsa-miR-23b-5p	-0.35	-0.35	N/A
CSF1	ENST00000329608.6	colony stimulating factor 1 (macrophage)	290	2	1	1	0	1	hsa-miR-23b-5p	-0.35	-0.35	N/A
CD300E	ENST00000392619.1	CD300e molecule	5	1	1	0	0	0	hsa-miR-23b-5p	-0.35	-0.35	N/A
PTPN20A	ENST00000395721.2	protein tyrosine phosphatase, non-receptor type 20A	5	1	1	0	0	0	hsa-miR-23b-5p	-0.35	-0.35	N/A
PPP3R2	ENST00000374806.1	protein phosphatase 3, regulatory subunit B, beta	5	1	1	0	0	0	hsa-miR-23b-5p	-0.35	-0.35	N/A
PTPN20B	ENST00000331650.4	protein tyrosine phosphatase, non-receptor type 20B	5	1	1	0	0	0	hsa-miR-23b-5p	-0.35	-0.35	N/A
PYGM	ENST00000377432.3	phosphorylase, glycogen, muscle	5	1	0	1	0	0	hsa-miR-23b-5p	-0.35	-0.35	N/A
TMEM91	ENST00000539627.1	transmembrane protein 91	231	1	0	1	0	1	hsa-miR-23b-5p	-0.35	-0.35	N/A
PXN	ENST00000458477.2	paxillin	484	2	0	1	1	0	hsa-miR-23b-5p	-0.35	-0.35	N/A
CABP7	ENST00000216144.3	calcium binding protein 7	12	2	0	2	0	0	hsa-miR-23b-5p	-0.35	-0.35	N/A
HIRIP3	ENST00000564026.1	HIRA interacting protein 3	4526	1	0	1	0	0	hsa-miR-23b-5p	-0.35	-0.35	N/A
ZNF571	ENST00000590751.1	zinc finger protein 571	10	1	0	1	0	0	hsa-miR-23b-5p	-0.35	-0.35	N/A
BCL2L13	ENST00000355028.3	BCL2-like 13 (apoptosis facilitator)	741	1	1	0	0	0	hsa-miR-23b-5p	-0.35	-0.35	N/A
PYGB	ENST00000216962.4	phosphorylase, glycogen; brain	1761	2	1	1	0	0	hsa-miR-23b-5p	-0.35	-0.35	N/A
CETP	ENST00000200676.3	cholesteryl ester transfer protein, plasma	5	1	0	1	0	0	hsa-miR-23b-5p	-0.35	-0.35	N/A
ARF3	ENST00000256682.4	ADP-ribosylation factor 3	1093	1	1	0	0	0	hsa-miR-23b-5p	-0.28	-0.35	N/A
CCAR2	ENST00000308511.4	cell cycle and apoptosis regulator 2	9525	2	0	2	0	0	hsa-miR-23b-5p	-0.25	-0.35	N/A
USP4	ENST00000351842.4	ubiquitin specific peptidase 4 (proto-oncogene)	253	1	1	0	0	0	hsa-miR-23b-5p	-0.23	-0.35	N/A
FPR1	ENST00000595042.1	formyl peptide receptor 1	5	2	0	1	1	0	hsa-miR-23b-5p	-0.19	-0.35	N/A
NKD1	ENST00000268459.3	naked cuticle homolog 1 (Drosophila)	26	3	1	2	0	1	hsa-miR-23b-5p	-0.15	-0.35	N/A
RBM18	ENST00000417201.3	RNA binding motif protein 18	963	3	1	0	2	1	hsa-miR-23b-5p	-0.05	-0.35	N/A
TM7SF2	ENST00000540748.1	transmembrane 7 superfamily member 2	667	1	0	1	0	0	hsa-miR-23b-5p	-0.04	-0.35	N/A
RASSF9	ENST00000361228.3	Ras association (RalGDS/AF-6) domain family (N-terminal) member 9	9	2	0	1	1	1	hsa-miR-23b-5p	-0.03	-0.35	N/A
MRPL17	ENST00000288937.6	mitochondrial ribosomal protein L17	1447	2	1	0	1	0	hsa-miR-23b-5p	-0.01	-0.35	N/A
ELP6	ENST00000296149.4	elongator acetyltransferase complex subunit 6	92	1	1	0	0	0	hsa-miR-23b-5p	-0.01	-0.35	N/A
FAM173B	ENST00000280330.8	family with sequence similarity 173, member B	257	1	1	0	0	0	hsa-miR-23b-5p	-0.01	-0.35	N/A
PRDX2	ENST00000301522.2	peroxiredoxin 2	7500	1	1	0	0	0	hsa-miR-23a-5p	0	-0.35	N/A
SKI	ENST00000378536.4	v-ski avian sarcoma viral oncogene homolog	613	1	1	0	0	4	hsa-miR-23b-5p	-0.34	-0.34	N/A
PGK1	ENST00000373316.4	phosphoglycerate kinase 1	7680	1	0	1	0	1	hsa-miR-23b-5p	-0.34	-0.34	N/A
FGF11	ENST00000293829.4	fibroblast growth factor 11	10	1	1	0	0	0	hsa-miR-23b-5p	-0.34	-0.34	N/A
MAGEA10	ENST00000370323.4	melanoma antigen family A, 10	5	1	0	1	0	0	hsa-miR-23b-5p	-0.34	-0.34	N/A
GRAP	ENST00000284154.5	GRB2-related adaptor protein	5	1	0	1	0	1	hsa-miR-23b-5p	-0.34	-0.34	N/A
GPER1	ENST00000397092.1	G protein-coupled estrogen receptor 1	284	1	0	1	0	0	hsa-miR-23b-5p	-0.34	-0.34	N/A
IL17A	ENST00000340057.1	interleukin 17A	5	1	0	1	0	0	hsa-miR-23b-5p	-0.34	-0.34	N/A
HIST3H2A	ENST00000366695.2	histone cluster 3, H2a	2164	1	0	1	0	0	hsa-miR-23b-5p	-0.34	-0.34	N/A
NCK2	ENST00000451463.2	NCK adaptor protein 2	178	1	0	1	0	0	hsa-miR-23b-5p	-0.34	-0.34	N/A
DSC1	ENST00000257197.3	desmocollin 1	7	1	1	0	0	0	hsa-miR-23b-5p	-0.34	-0.34	N/A
MGC4294	ENST00000598340.1	HCG1785561; MGC4294 protein; Uncharacterized protein	5	1	0	1	0	1	hsa-miR-23b-5p	-0.34	-0.34	N/A
GRPR	ENST00000380289.2	gastrin-releasing peptide receptor	5	1	0	1	0	0	hsa-miR-23b-5p	-0.34	-0.34	N/A
NGB	ENST00000298352.4	neuroglobin	5	1	1	0	0	0	hsa-miR-23b-5p	-0.34	-0.34	N/A
GBP5	ENST00000343435.5	guanylate binding protein 5	5	2	0	2	0	0	hsa-miR-23b-5p	-0.34	-0.34	N/A
TSPAN33	ENST00000289407.4	tetraspanin 33	237	1	0	1	0	0	hsa-miR-23b-5p	-0.34	-0.34	N/A
MTX3	ENST00000509852.1	metaxin 3	304	1	1	0	0	0	hsa-miR-23b-5p	-0.33	-0.34	N/A
PHF20	ENST00000374012.3	PHD finger protein 20	191	1	1	0	0	0	hsa-miR-23b-5p	-0.32	-0.34	N/A
AIF1L	ENST00000372300.1	allograft inflammatory factor 1-like	487	1	0	1	0	1	hsa-miR-23b-5p	-0.29	-0.34	N/A
TNRC6B	ENST00000335727.9	trinucleotide repeat containing 6B	69	2	0	2	0	1	hsa-miR-23b-5p	-0.26	-0.34	N/A
RBMX2	ENST00000305536.6	RNA binding motif protein, X-linked 2	139	2	0	1	1	1	hsa-miR-23b-5p	-0.25	-0.34	N/A
SLC35E3	ENST00000398004.2	solute carrier family 35, member E3	250	1	0	0	1	1	hsa-miR-23b-5p	-0.21	-0.34	N/A
CCDC120	ENST00000376396.3	coiled-coil domain containing 120	170	2	0	1	1	0	hsa-miR-23b-5p	-0.19	-0.34	N/A
LIPG	ENST00000261292.4	lipase, endothelial	40	2	1	0	1	0	hsa-miR-23b-5p	-0.17	-0.34	N/A
AC021218.2	ENST00000377722.2	Uncharacterized protein	10	1	0	1	0	1	hsa-miR-23b-5p	-0.17	-0.34	N/A
FAM210B	ENST00000371384.3	family with sequence similarity 210, member B	55	2	1	0	1	0	hsa-miR-23b-5p	-0.13	-0.34	N/A
SULT1C2	ENST00000251481.6	sulfotransferase family, cytosolic, 1C, member 2	16	1	1	0	0	0	hsa-miR-23b-5p	-0.1	-0.34	N/A
PMVK	ENST00000368467.3	phosphomevalonate kinase	498	2	1	0	1	0	hsa-miR-23b-5p	-0.1	-0.34	N/A
KCMF1	ENST00000409785.4	potassium channel modulatory factor 1	1285	1	0	1	0	3	hsa-miR-23b-5p	0	-0.34	N/A
AQP6	ENST00000315520.5	aquaporin 6, kidney specific	5	1	1	0	0	0	hsa-miR-23b-5p	0	-0.34	N/A
UROD	ENST00000246337.4	uroporphyrinogen decarboxylase	3265	1	0	1	0	0	hsa-miR-23a-5p	0	-0.34	N/A
DHFRL1	ENST00000314636.2	dihydrofolate reductase-like 1	35	1	1	0	0	0	hsa-miR-23b-5p	-0.33	-0.33	N/A
PTPRT	ENST00000373187.1	protein tyrosine phosphatase, receptor type, T	5	4	2	2	0	1	hsa-miR-23b-5p	-0.33	-0.33	N/A
PBOV1	ENST00000527246.2	prostate and breast cancer overexpressed 1	5	1	0	1	0	1	hsa-miR-23b-5p	-0.33	-0.33	N/A
TLCD2	ENST00000330676.6	TLC domain containing 2	107	2	1	0	1	1	hsa-miR-23b-5p	-0.33	-0.33	N/A
IGF2BP2	ENST00000382199.2	insulin-like growth factor 2 mRNA binding protein 2	5	1	1	0	0	1	hsa-miR-23b-5p	-0.33	-0.33	N/A
NRSN1	ENST00000378491.4	neurensin 1	5	1	0	1	0	0	hsa-miR-23b-5p	-0.33	-0.33	N/A
ST8SIA3	ENST00000324000.3	ST8 alpha-N-acetyl-neuraminide alpha-2,8-sialyltransferase 3	5	2	1	0	1	1	hsa-miR-23b-5p	-0.33	-0.33	N/A
SSTR1	ENST00000267377.2	somatostatin receptor 1	28	1	1	0	0	0	hsa-miR-23b-5p	-0.33	-0.33	N/A
SPN	ENST00000360121.3	sialophorin	5	2	0	0	2	2	hsa-miR-23b-5p	-0.33	-0.33	N/A
TERF2IP	ENST00000300086.4	telomeric repeat binding factor 2, interacting protein	38	1	0	1	0	0	hsa-miR-23b-5p	-0.33	-0.33	N/A
FGF20	ENST00000180166.5	fibroblast growth factor 20	5	1	0	1	0	0	hsa-miR-23b-5p	-0.33	-0.33	N/A
LINC00632	ENST00000370535.3	long intergenic non-protein coding RNA 632	5	2	0	0	2	0	hsa-miR-23b-5p	-0.33	-0.33	N/A
C1QTNF6	ENST00000337843.2	C1q and tumor necrosis factor related protein 6	30	1	1	0	0	0	hsa-miR-23b-5p	-0.33	-0.33	N/A
HSPB7	ENST00000411503.1	heat shock 27kDa protein family, member 7 (cardiovascular)	5	3	0	1	2	0	hsa-miR-23b-5p	-0.33	-0.33	N/A
HS6ST3	ENST00000376705.2	heparan sulfate 6-O-sulfotransferase 3	598	2	1	0	1	0	hsa-miR-23b-5p	-0.32	-0.33	N/A
MYO1B	ENST00000339514.4	myosin IB	3042	1	0	1	0	0	hsa-miR-23b-5p	-0.32	-0.33	N/A
TYRO3	ENST00000263798.3	TYRO3 protein tyrosine kinase	70	2	0	1	1	1	hsa-miR-23b-5p	-0.32	-0.33	N/A
TM9SF4	ENST00000398022.2	transmembrane 9 superfamily protein member 4	3096	1	1	0	0	0	hsa-miR-23b-5p	-0.3	-0.33	N/A
HDAC11	ENST00000295757.3	histone deacetylase 11	443	2	1	1	0	0	hsa-miR-23b-5p	-0.3	-0.33	N/A
SPRED3	ENST00000587013.1	sprouty-related, EVH1 domain containing 3	42	1	1	0	0	2	hsa-miR-23b-5p	-0.28	-0.33	N/A
APRT	ENST00000426324.2	adenine phosphoribosyltransferase	2906	1	0	0	1	1	hsa-miR-23b-5p	-0.28	-0.33	N/A
ARMC10	ENST00000323716.3	armadillo repeat containing 10	147	1	1	0	0	1	hsa-miR-23b-5p	-0.21	-0.33	N/A
VKORC1L1	ENST00000360768.3	vitamin K epoxide reductase complex, subunit 1-like 1	2291	2	0	1	1	0	hsa-miR-23b-5p	-0.15	-0.33	N/A
IFNAR2	ENST00000404220.3	interferon (alpha, beta and omega) receptor 2	470	1	1	0	0	0	hsa-miR-23b-5p	-0.14	-0.33	N/A
SLC25A36	ENST00000446041.2	solute carrier family 25 (pyrimidine nucleotide carrier ), member 36	264	1	1	0	0	0	hsa-miR-23b-5p	-0.06	-0.33	N/A
SMLR1	ENST00000541421.2	small leucine-rich protein 1	35	1	0	1	0	0	hsa-miR-23b-5p	-0.04	-0.33	N/A
HOXD12	ENST00000404162.2	homeobox D12	6	1	0	1	0	1	hsa-miR-23b-5p	-0.04	-0.33	N/A
RAB7A	ENST00000265062.3	RAB7A, member RAS oncogene family	7894	1	0	1	0	1	hsa-miR-23b-5p	-0.04	-0.33	N/A
RAB2A	ENST00000262646.7	RAB2A, member RAS oncogene family	788	1	0	1	0	0	hsa-miR-23b-5p	-0.03	-0.33	N/A
POT1	ENST00000357628.3	protection of telomeres 1	142	1	1	0	0	0	hsa-miR-23b-5p	-0.02	-0.33	N/A
DPF2	ENST00000528416.1	D4, zinc and double PHD fingers family 2	1164	1	0	1	0	0	hsa-miR-23b-5p	-0.02	-0.33	N/A
TCEB2	ENST00000409906.4	transcription elongation factor B (SIII), polypeptide 2 (18kDa, elongin B)	227	1	0	1	0	0	hsa-miR-23b-5p	-0.01	-0.33	N/A
FOS	ENST00000303562.4	FBJ murine osteosarcoma viral oncogene homolog	3716	1	0	1	0	0	hsa-miR-23b-5p	0	-0.33	N/A
TMEM217	ENST00000336655.2	transmembrane protein 217	44	1	0	1	0	0	hsa-miR-23b-5p	-0.32	-0.32	N/A
TOMM34	ENST00000372813.3	translocase of outer mitochondrial membrane 34	1242	1	0	1	0	0	hsa-miR-23b-5p	-0.32	-0.32	N/A
HES2	ENST00000377834.4	hairy and enhancer of split 2 (Drosophila)	5	2	1	0	1	0	hsa-miR-23b-5p	-0.32	-0.32	N/A
ASTN1	ENST00000361833.2	astrotactin 1	9	1	1	0	0	0	hsa-miR-23b-5p	-0.32	-0.32	N/A
PDYN	ENST00000539905.1	prodynorphin	5	1	0	1	0	0	hsa-miR-23b-5p	-0.32	-0.32	N/A
BACH1	ENST00000286800.3	BTB and CNC homology 1, basic leucine zipper transcription factor 1	273	2	0	1	1	0	hsa-miR-23b-5p	-0.32	-0.32	N/A
FAM21D	ENST00000311663.5	family with sequence similarity 21, member D	5	1	0	1	0	0	hsa-miR-23b-5p	-0.32	-0.32	N/A
TEN1	ENST00000397640.1	TEN1 CST complex subunit	413	1	0	0	1	1	hsa-miR-23b-5p	-0.32	-0.32	N/A
SYT12	ENST00000393946.2	synaptotagmin XII	813	1	1	0	0	0	hsa-miR-23b-5p	-0.32	-0.32	N/A
KSR1	ENST00000398988.3	kinase suppressor of ras 1	256	4	2	1	1	1	hsa-miR-23b-5p	-0.32	-0.32	N/A
PATZ1	ENST00000215919.3	POZ (BTB) and AT hook containing zinc finger 1	210	1	0	1	0	0	hsa-miR-23b-5p	-0.32	-0.32	N/A
SLC6A1	ENST00000287766.4	solute carrier family 6 (neurotransmitter transporter), member 1	5	1	1	0	0	1	hsa-miR-23b-5p	-0.32	-0.32	N/A
SPIN1	ENST00000375859.3	spindlin 1	686	2	0	1	1	1	hsa-miR-23b-5p	-0.32	-0.32	N/A
IGFL1	ENST00000437936.1	IGF-like family member 1	9	1	0	1	0	1	hsa-miR-23b-5p	-0.32	-0.32	N/A
CATSPER4	ENST00000456354.2	cation channel, sperm associated 4	5	1	0	1	0	0	hsa-miR-23b-5p	-0.32	-0.32	N/A
PRKAB2	ENST00000254101.3	protein kinase, AMP-activated, beta 2 non-catalytic subunit	363	2	0	1	1	1	hsa-miR-23b-5p	-0.31	-0.32	N/A
CHST6	ENST00000332272.4	carbohydrate (N-acetylglucosamine 6-O) sulfotransferase 6	37	4	0	0	4	0	hsa-miR-23b-5p	-0.29	-0.32	N/A
EPHB4	ENST00000360620.3	EPH receptor B4	350	1	1	0	0	0	hsa-miR-23b-5p	-0.26	-0.32	N/A
COL13A1	ENST00000398974.3	collagen, type XIII, alpha 1	628	2	1	0	1	0	hsa-miR-23b-5p	-0.19	-0.32	N/A
C9orf114	ENST00000361256.5	chromosome 9 open reading frame 114	488	2	0	1	1	0	hsa-miR-23b-5p	-0.1	-0.32	N/A
USP49	ENST00000394253.3	ubiquitin specific peptidase 49	44	2	1	1	0	1	hsa-miR-23b-5p	-0.09	-0.32	N/A
GRK4	ENST00000503518.2	G protein-coupled receptor kinase 4	50	1	0	1	0	1	hsa-miR-23b-5p	-0.06	-0.32	N/A
MIPOL1	ENST00000327441.7	mirror-image polydactyly 1	45	1	1	0	0	1	hsa-miR-23b-5p	-0.04	-0.32	N/A
ZNF177	ENST00000602738.1	zinc finger protein 177	36	1	1	0	0	1	hsa-miR-23b-5p	-0.01	-0.32	N/A
ZNF177	ENST00000541595.2	Zinc finger protein 177	36	1	1	0	0	1	hsa-miR-23b-5p	-0.01	-0.32	N/A
AADAC	ENST00000232892.7	arylacetamide deacetylase	5	1	1	0	0	0	hsa-miR-23b-5p	0	-0.32	N/A
RIMBP2	ENST00000261655.4	RIMS binding protein 2	7	1	1	0	0	1	hsa-miR-23b-5p	-0.31	-0.31	N/A
STMN3	ENST00000370053.1	stathmin-like 3	17	1	1	0	0	0	hsa-miR-23b-5p	-0.31	-0.31	N/A
MCOLN2	ENST00000370608.3	mucolipin 2	39	1	0	1	0	0	hsa-miR-23b-5p	-0.31	-0.31	N/A
MUC13	ENST00000311075.3	mucin 13, cell surface associated	43	1	0	1	0	0	hsa-miR-23b-5p	-0.31	-0.31	N/A
TBC1D10B	ENST00000409939.3	TBC1 domain family, member 10B	174	1	1	0	0	0	hsa-miR-23b-5p	-0.31	-0.31	N/A
TRIM49	ENST00000329758.1	tripartite motif containing 49	5	1	0	1	0	0	hsa-miR-23b-5p	-0.31	-0.31	N/A
FAM186B	ENST00000551047.1	family with sequence similarity 186, member B	5	1	0	0	1	1	hsa-miR-23a-5p	-0.31	-0.31	N/A
C17orf74	ENST00000574034.1	chromosome 17 open reading frame 74	8	1	0	1	0	0	hsa-miR-23b-5p	-0.31	-0.31	N/A
TRIM49C	ENST00000448984.1	tripartite motif containing 49C	5	1	0	1	0	0	hsa-miR-23b-5p	-0.31	-0.31	N/A
COMMD9	ENST00000263401.5	COMM domain containing 9	1146	1	0	1	0	0	hsa-miR-23b-5p	-0.31	-0.31	N/A
RP11-268J15.5	ENST00000373137.2		141	1	0	1	0	0	hsa-miR-23b-5p	-0.31	-0.31	N/A
SPRN	ENST00000414069.2	shadow of prion protein homolog (zebrafish)	5	1	1	0	0	0	hsa-miR-23b-5p	-0.31	-0.31	N/A
MADD	ENST00000406482.1	MAP-kinase activating death domain	282	2	0	1	1	1	hsa-miR-23b-5p	-0.31	-0.31	N/A
ZNF430	ENST00000261560.5	zinc finger protein 430	34	1	0	1	0	2	hsa-miR-23b-5p	-0.31	-0.31	N/A
PRR23B	ENST00000329447.5	proline rich 23B	5	1	0	1	0	0	hsa-miR-23b-5p	-0.31	-0.31	N/A
WNT10A	ENST00000258411.3	wingless-type MMTV integration site family, member 10A	5	1	0	1	0	1	hsa-miR-23b-5p	-0.31	-0.31	N/A
LINGO4	ENST00000368820.3	leucine rich repeat and Ig domain containing 4	5	1	1	0	0	0	hsa-miR-23b-5p	-0.31	-0.31	N/A
KCTD15	ENST00000284006.6	potassium channel tetramerization domain containing 15	2483	2	1	1	0	1	hsa-miR-23b-5p	-0.3	-0.31	N/A
CCDC126	ENST00000307471.3	coiled-coil domain containing 126	846	1	0	1	0	0	hsa-miR-23b-5p	-0.29	-0.31	N/A
FLJ27365	ENST00000360737.3	hsa-mir-4763	74	3	0	1	2	0	hsa-miR-23b-5p	-0.28	-0.31	N/A
C19orf12	ENST00000592153.1	chromosome 19 open reading frame 12	242	1	1	0	0	0	hsa-miR-23b-5p	-0.28	-0.31	N/A
ZNF597	ENST00000301744.4	zinc finger protein 597	159	2	0	1	1	0	hsa-miR-23b-5p	-0.28	-0.31	N/A
C15orf38-AP3S2	ENST00000398333.3	C15orf38-AP3S2 readthrough	985	2	1	0	1	1	hsa-miR-23b-5p	-0.24	-0.31	N/A
REPS2	ENST00000357277.3	RALBP1 associated Eps domain containing 2	36	2	0	0	2	0	hsa-miR-23b-5p	-0.24	-0.31	N/A
FAM174B	ENST00000327355.5	family with sequence similarity 174, member B	16	1	1	0	0	0	hsa-miR-23b-5p	-0.16	-0.31	N/A
ZNF649	ENST00000354957.3	zinc finger protein 649	77	1	0	1	0	0	hsa-miR-23b-5p	-0.15	-0.31	N/A
SERTAD2	ENST00000313349.3	SERTA domain containing 2	119	1	1	0	0	0	hsa-miR-23b-5p	-0.14	-0.31	N/A
AASS	ENST00000393376.1	aminoadipate-semialdehyde synthase	72	2	0	1	1	0	hsa-miR-23b-5p	-0.13	-0.31	N/A
ZNF483	ENST00000358151.4	zinc finger protein 483	11	1	0	1	0	0	hsa-miR-23b-5p	-0.13	-0.31	N/A
CDK16	ENST00000457458.2	cyclin-dependent kinase 16	2095	1	0	1	0	0	hsa-miR-23b-5p	-0.08	-0.31	N/A
CLDND1	ENST00000341181.6	claudin domain containing 1	24	1	0	1	0	0	hsa-miR-23b-5p	-0.08	-0.31	N/A
HIST1H2BJ	ENST00000541790.1	histone cluster 1, H2bj	383	2	0	1	1	0	hsa-miR-23b-5p	-0.06	-0.31	N/A
XRRA1	ENST00000527087.1	X-ray radiation resistance associated 1	136	2	1	0	1	0	hsa-miR-23b-5p	-0.02	-0.31	N/A
GRHPR	ENST00000318158.6	glyoxylate reductase/hydroxypyruvate reductase	572	3	0	2	1	0	hsa-miR-23b-5p	-0.01	-0.31	N/A
SURF6	ENST00000372022.4	surfeit 6	175	3	1	0	2	0	hsa-miR-23b-5p	0	-0.31	N/A
CNOT2	ENST00000229195.3	CCR4-NOT transcription complex, subunit 2	1189	1	1	0	0	0	hsa-miR-23b-5p	0	-0.31	N/A
CD180	ENST00000256447.4	CD180 molecule	5	2	0	1	1	0	hsa-miR-23b-5p	0	-0.31	N/A
UBE2V1	ENST00000371657.5	ubiquitin-conjugating enzyme E2 variant 1	1621	1	0	1	0	0	hsa-miR-23b-5p	-0.3	-0.3	N/A
SNAI1	ENST00000244050.2	snail family zinc finger 1	486	1	0	1	0	0	hsa-miR-23b-5p	-0.3	-0.3	N/A
RNF144B	ENST00000259939.3	ring finger protein 144B	17	1	0	1	0	0	hsa-miR-23b-5p	-0.3	-0.3	N/A
TOMM40	ENST00000592434.1	translocase of outer mitochondrial membrane 40 homolog (yeast)	14	2	1	0	1	0	hsa-miR-23b-5p	-0.3	-0.3	N/A
SLA	ENST00000338087.5	Src-like-adaptor	5	1	0	1	0	0	hsa-miR-23b-5p	-0.3	-0.3	N/A
PALM2	ENST00000448454.2	paralemmin 2	35	2	0	0	2	1	hsa-miR-23b-5p	-0.3	-0.3	N/A
KCNJ14	ENST00000391884.1	potassium inwardly-rectifying channel, subfamily J, member 14	29	1	0	1	0	1	hsa-miR-23b-5p	-0.3	-0.3	N/A
RHOJ	ENST00000316754.3	ras homolog family member J	118	1	0	1	0	0	hsa-miR-23b-5p	-0.3	-0.3	N/A
ZNF662	ENST00000541208.1	zinc finger protein 662	11	1	0	1	0	0	hsa-miR-23b-5p	-0.3	-0.3	N/A
MON1B	ENST00000248248.3	MON1 secretory trafficking family member B	910	1	1	0	0	2	hsa-miR-23b-5p	-0.3	-0.3	N/A
CHEK2	ENST00000382566.1	checkpoint kinase 2	5	1	0	1	0	0	hsa-miR-23b-5p	-0.3	-0.3	N/A
KCNJ9	ENST00000368088.3	potassium inwardly-rectifying channel, subfamily J, member 9	5	1	0	1	0	1	hsa-miR-23b-5p	-0.3	-0.3	N/A
TAS2R1	ENST00000382492.2	taste receptor, type 2, member 1	5	1	0	0	1	0	hsa-miR-23b-5p	-0.3	-0.3	N/A
SPATA2L	ENST00000289805.5	spermatogenesis associated 2-like	10	1	1	0	0	0	hsa-miR-23b-5p	-0.3	-0.3	N/A
KCNC4	ENST00000369787.3	potassium voltage-gated channel, Shaw-related subfamily, member 4	138	1	1	0	0	0	hsa-miR-23b-5p	-0.3	-0.3	N/A
RNF224	ENST00000445101.2	ring finger protein 224	5	1	0	1	0	0	hsa-miR-23b-5p	-0.3	-0.3	N/A
GADL1	ENST00000454381.3	glutamate decarboxylase-like 1	5	1	1	0	0	0	hsa-miR-23b-5p	-0.3	-0.3	N/A
CPLX2	ENST00000359546.4	complexin 2	5	2	0	1	1	1	hsa-miR-23b-5p	-0.3	-0.3	N/A
SLC6A6	ENST00000454876.2	solute carrier family 6 (neurotransmitter transporter), member 6	280	1	0	1	0	1	hsa-miR-23b-5p	-0.29	-0.3	N/A
ERN1	ENST00000433197.3	endoplasmic reticulum to nucleus signaling 1	182	1	1	0	0	0	hsa-miR-23b-5p	-0.29	-0.3	N/A
CCDC117	ENST00000249064.4	coiled-coil domain containing 117	211	1	0	1	0	0	hsa-miR-23b-5p	-0.26	-0.3	N/A
AC127496.1	ENST00000321930.4	Uncharacterized protein	27	2	0	1	1	0	hsa-miR-23b-5p	-0.24	-0.3	N/A
BMF	ENST00000220446.4	Bcl2 modifying factor	179	1	1	0	0	0	hsa-miR-23b-5p	-0.23	-0.3	N/A
TSPAN9	ENST00000537971.1	tetraspanin 9	1410	2	0	2	0	0	hsa-miR-23b-5p	-0.23	-0.3	N/A
MBOAT1	ENST00000541730.1	membrane bound O-acyltransferase domain containing 1	98	2	1	0	1	0	hsa-miR-23b-5p	-0.22	-0.3	N/A
FAM120AOS	ENST00000423591.1	family with sequence similarity 120A opposite strand	258	1	0	1	0	1	hsa-miR-23b-5p	-0.21	-0.3	N/A
RPA1	ENST00000254719.5	replication protein A1, 70kDa	2834	2	1	0	1	0	hsa-miR-23b-5p	-0.16	-0.3	N/A
EFCAB11	ENST00000316738.7	EF-hand calcium binding domain 11	25	1	0	1	0	1	hsa-miR-23b-5p	-0.06	-0.3	N/A
MASTL	ENST00000342386.6	microtubule associated serine/threonine kinase-like	317	2	1	0	1	1	hsa-miR-23b-5p	-0.05	-0.3	N/A
TMEM98	ENST00000579849.1	transmembrane protein 98	98	1	1	0	0	0	hsa-miR-23b-5p	-0.01	-0.3	N/A
IFLTD1	ENST00000445693.1	intermediate filament tail domain containing 1	5	2	1	1	0	0	hsa-miR-23a-5p	0	-0.3	N/A
TRIB1	ENST00000311922.3	tribbles pseudokinase 1	313	1	0	1	0	0	hsa-miR-23b-5p	-0.29	-0.29	N/A
TNRC6C	ENST00000335749.4	trinucleotide repeat containing 6C	248	1	1	0	0	0	hsa-miR-23b-5p	-0.29	-0.29	N/A
C6orf195	ENST00000296847.3	chromosome 6 open reading frame 195	5	1	0	1	0	1	hsa-miR-23b-5p	-0.29	-0.29	N/A
GLP1R	ENST00000373256.4	glucagon-like peptide 1 receptor	5	2	1	1	0	0	hsa-miR-23b-5p	-0.29	-0.29	N/A
KCNH4	ENST00000607371.1	potassium voltage-gated channel, subfamily H (eag-related), member 4	5	1	1	0	0	0	hsa-miR-23b-5p	-0.29	-0.29	N/A
ADAM33	ENST00000356518.2	ADAM metallopeptidase domain 33	5	1	1	0	0	0	hsa-miR-23b-5p	-0.29	-0.29	N/A
BRD3	ENST00000303407.7	bromodomain containing 3	77	1	0	1	0	0	hsa-miR-23b-5p	-0.29	-0.29	N/A
GIP	ENST00000357424.2	gastric inhibitory polypeptide	32	1	0	0	1	0	hsa-miR-23b-5p	-0.29	-0.29	N/A
C1QTNF3	ENST00000382065.3	C1q and tumor necrosis factor related protein 3	70	1	0	1	0	0	hsa-miR-23b-5p	-0.29	-0.29	N/A
RNFT2	ENST00000392549.2	ring finger protein, transmembrane 2	46	1	1	0	0	0	hsa-miR-23b-5p	-0.29	-0.29	N/A
SLC39A5	ENST00000454355.2	solute carrier family 39 (zinc transporter), member 5	1510	1	0	0	1	0	hsa-miR-23b-5p	-0.29	-0.29	N/A
FRRS1L	ENST00000561981.2	ferric-chelate reductase 1-like	11	2	2	0	0	1	hsa-miR-23b-5p	-0.29	-0.29	N/A
ATP1A2	ENST00000361216.3	ATPase, Na+/K+ transporting, alpha 2 polypeptide	5	1	1	0	0	0	hsa-miR-23b-5p	-0.29	-0.29	N/A
GMFG	ENST00000601387.1	glia maturation factor, gamma	5	1	0	1	0	0	hsa-miR-23b-5p	-0.29	-0.29	N/A
FAT4	ENST00000394329.3	FAT atypical cadherin 4	75	1	0	1	0	0	hsa-miR-23b-5p	-0.29	-0.29	N/A
RP11-114H20.1	ENST00000375644.3		5	1	0	1	0	0	hsa-miR-23b-5p	-0.29	-0.29	N/A
TIFAB	ENST00000537858.1	TRAF-interacting protein with forkhead-associated domain, family member B	5	2	0	1	1	2	hsa-miR-23b-5p	-0.29	-0.29	N/A
RP11-363G10.2	ENST00000375625.3		5	1	0	1	0	0	hsa-miR-23b-5p	-0.29	-0.29	N/A
BRD1	ENST00000457780.2	bromodomain containing 1	124	1	1	0	0	0	hsa-miR-23b-5p	-0.29	-0.29	N/A
TMIE	ENST00000326431.3	transmembrane inner ear	26	1	0	1	0	0	hsa-miR-23b-5p	-0.29	-0.29	N/A
CALU	ENST00000535011.2	calumenin	3079	1	0	1	0	0	hsa-miR-23b-5p	-0.29	-0.29	N/A
C21orf58	ENST00000397683.1	chromosome 21 open reading frame 58	34	1	0	1	0	1	hsa-miR-23b-5p	-0.29	-0.29	N/A
EWSR1	ENST00000397938.2	EWS RNA-binding protein 1	8833	1	0	1	0	0	hsa-miR-23b-5p	-0.29	-0.29	N/A
C22orf46	ENST00000402966.1	chromosome 22 open reading frame 46	70	1	1	0	0	0	hsa-miR-23b-5p	-0.29	-0.29	N/A
UTP14C	ENST00000521776.2	UTP14, U3 small nucleolar ribonucleoprotein, homolog C (yeast)	174	2	0	1	1	0	hsa-miR-23b-5p	-0.29	-0.29	N/A
SLC25A51	ENST00000380590.3	solute carrier family 25, member 51	170	1	1	0	0	0	hsa-miR-23b-5p	-0.29	-0.29	N/A
THEM4	ENST00000368814.3	thioesterase superfamily member 4	262	2	0	0	2	1	hsa-miR-23b-5p	-0.28	-0.29	N/A
BEST1	ENST00000449131.2	bestrophin 1	83	2	0	1	1	0	hsa-miR-23b-5p	-0.28	-0.29	N/A
AP000350.10	ENST00000433835.3	Uncharacterized protein	1627	1	0	1	0	0	hsa-miR-23b-5p	-0.28	-0.29	N/A
DNAJC3	ENST00000602402.1	DnaJ (Hsp40) homolog, subfamily C, member 3	125	1	0	1	0	0	hsa-miR-23b-5p	-0.26	-0.29	N/A
ARHGEF2	ENST00000368315.4	Rho/Rac guanine nucleotide exchange factor (GEF) 2	313	1	0	1	0	0	hsa-miR-23b-5p	-0.25	-0.29	N/A
IQSEC1	ENST00000273221.4	IQ motif and Sec7 domain 1	415	1	1	0	0	0	hsa-miR-23b-5p	-0.21	-0.29	N/A
KCTD4	ENST00000379108.1	potassium channel tetramerization domain containing 4	7	1	0	1	0	0	hsa-miR-23b-5p	-0.2	-0.29	N/A
ENDOD1	ENST00000278505.4	endonuclease domain containing 1	100	1	1	0	0	1	hsa-miR-23b-5p	-0.2	-0.29	N/A
DNAJC5	ENST00000360864.4	DnaJ (Hsp40) homolog, subfamily C, member 5	1089	1	1	0	0	1	hsa-miR-23b-5p	-0.18	-0.29	N/A
HNRNPC	ENST00000336053.6	heterogeneous nuclear ribonucleoprotein C (C1/C2)	1103	1	0	1	0	0	hsa-miR-23b-5p	-0.17	-0.29	N/A
TMEM30A	ENST00000230461.6	transmembrane protein 30A	1221	1	0	1	0	1	hsa-miR-23b-5p	-0.15	-0.29	N/A
VWDE	ENST00000275358.3	von Willebrand factor D and EGF domains	9	1	1	0	0	1	hsa-miR-23b-5p	-0.12	-0.29	N/A
UBE2D4	ENST00000222402.3	ubiquitin-conjugating enzyme E2D 4 (putative)	20	1	0	1	0	0	hsa-miR-23b-5p	-0.1	-0.29	N/A
HLA-A	ENST00000396634.1	major histocompatibility complex, class I, A	276	1	0	1	0	1	hsa-miR-23b-5p	-0.07	-0.29	N/A
THAP2	ENST00000308086.2	THAP domain containing, apoptosis associated protein 2	109	1	0	1	0	0	hsa-miR-23b-5p	-0.05	-0.29	N/A
ZNF33B	ENST00000359467.3	zinc finger protein 33B	30	1	0	1	0	0	hsa-miR-23b-5p	-0.05	-0.29	N/A
SARM1	ENST00000457710.3	sterile alpha and TIR motif containing 1	130	5	0	2	3	0	hsa-miR-23b-5p	-0.04	-0.29	N/A
CYP51A1	ENST00000003100.8	cytochrome P450, family 51, subfamily A, polypeptide 1	6	1	1	0	0	0	hsa-miR-23b-5p	-0.03	-0.29	N/A
TMC2	ENST00000358864.1	transmembrane channel-like 2	5	1	1	0	0	1	hsa-miR-23b-5p	-0.03	-0.29	N/A
C14orf23	ENST00000399387.4	chromosome 14 open reading frame 23	5	2	0	1	1	1	hsa-miR-23b-5p	-0.02	-0.29	N/A
DUSP3	ENST00000226004.3	dual specificity phosphatase 3	836	2	0	1	1	1	hsa-miR-23b-5p	-0.02	-0.29	N/A
DNAL1	ENST00000553645.2	dynein, axonemal, light chain 1	81	2	1	0	1	2	hsa-miR-23b-5p	-0.02	-0.29	N/A
PTGR2	ENST00000555661.1	prostaglandin reductase 2	244	1	1	0	0	0	hsa-miR-23b-5p	-0.01	-0.29	N/A
UBE2N	ENST00000550657.1	ubiquitin-conjugating enzyme E2N	321	1	1	0	0	0	hsa-miR-23b-5p	0	-0.29	N/A
RCAN1	ENST00000482533.1	regulator of calcineurin 1	715	1	1	0	0	2	hsa-miR-23b-5p	0	-0.29	N/A
NDNF	ENST00000379692.4	neuron-derived neurotrophic factor	51	1	1	0	0	0	hsa-miR-23b-5p	0	-0.29	N/A
S100B	ENST00000291700.4	S100 calcium binding protein B	5	1	0	1	0	0	hsa-miR-23b-5p	-0.28	-0.28	N/A
CPNE9	ENST00000383832.3	copine family member IX	5	1	0	1	0	0	hsa-miR-23b-5p	-0.28	-0.28	N/A
TBC1D9B	ENST00000519746.1	TBC1 domain family, member 9B (with GRAM domain)	5042	1	0	1	0	0	hsa-miR-23b-5p	-0.28	-0.28	N/A
C1orf216	ENST00000270815.4	chromosome 1 open reading frame 216	203	1	0	1	0	0	hsa-miR-23b-5p	-0.28	-0.28	N/A
CADM3	ENST00000368125.4	cell adhesion molecule 3	5	1	1	0	0	0	hsa-miR-23b-5p	-0.28	-0.28	N/A
B3GNT9	ENST00000449549.3	UDP-GlcNAc:betaGal beta-1,3-N-acetylglucosaminyltransferase 9	56	1	0	1	0	0	hsa-miR-23b-5p	-0.28	-0.28	N/A
SLC17A7	ENST00000221485.3	solute carrier family 17 (vesicular glutamate transporter), member 7	12	1	0	1	0	0	hsa-miR-23b-5p	-0.28	-0.28	N/A
RPS19BP1	ENST00000334678.3	ribosomal protein S19 binding protein 1	1019	1	0	0	1	0	hsa-miR-23b-5p	-0.28	-0.28	N/A
ZNF225	ENST00000592780.1	zinc finger protein 225	100	1	0	1	0	0	hsa-miR-23b-5p	-0.28	-0.28	N/A
ATXN1L	ENST00000427980.2	ataxin 1-like	12	1	1	0	0	1	hsa-miR-23b-5p	-0.28	-0.28	N/A
RAB42	ENST00000373826.3	RAB42, member RAS oncogene family	11	1	1	0	0	0	hsa-miR-23b-5p	-0.28	-0.28	N/A
UBE2Q1	ENST00000292211.4	ubiquitin-conjugating enzyme E2Q family member 1	3046	1	0	1	0	0	hsa-miR-23b-5p	-0.28	-0.28	N/A
CLDN23	ENST00000519106.1	claudin 23	53	1	0	1	0	0	hsa-miR-23b-5p	-0.28	-0.28	N/A
ARL17B	ENST00000570618.1	ADP-ribosylation factor-like 17B	5	1	0	1	0	0	hsa-miR-23b-5p	-0.28	-0.28	N/A
NHS	ENST00000380060.3	Nance-Horan syndrome (congenital cataracts and dental anomalies)	72	1	1	0	0	1	hsa-miR-23b-5p	-0.28	-0.28	N/A
FOXM1	ENST00000342628.2	forkhead box M1	1476	1	0	1	0	0	hsa-miR-23b-5p	-0.28	-0.28	N/A
PPP2R2C	ENST00000335585.5	protein phosphatase 2, regulatory subunit B, gamma	115	2	0	2	0	0	hsa-miR-23b-5p	-0.28	-0.28	N/A
OCM	ENST00000242104.5	oncomodulin	5	1	0	1	0	0	hsa-miR-23b-5p	-0.28	-0.28	N/A
IL1A	ENST00000263339.3	interleukin 1, alpha	5	1	0	1	0	0	hsa-miR-23b-5p	-0.28	-0.28	N/A
WWP2	ENST00000359154.2	WW domain containing E3 ubiquitin protein ligase 2	405	1	1	0	0	0	hsa-miR-23b-5p	-0.28	-0.28	N/A
OCM2	ENST00000257627.4	oncomodulin 2	5	1	0	1	0	0	hsa-miR-23b-5p	-0.28	-0.28	N/A
EPN3	ENST00000268933.3	epsin 3	5	1	0	1	0	0	hsa-miR-23b-5p	-0.28	-0.28	N/A
SMPD1	ENST00000299397.3	sphingomyelin phosphodiesterase 1, acid lysosomal	1334	1	0	1	0	0	hsa-miR-23b-5p	-0.28	-0.28	N/A
DNAJC7	ENST00000457167.4	DnaJ (Hsp40) homolog, subfamily C, member 7	25	1	0	0	1	0	hsa-miR-23b-5p	-0.28	-0.28	N/A
LAS1L	ENST00000312391.8	LAS1-like (S. cerevisiae)	26	1	0	1	0	0	hsa-miR-23b-5p	-0.28	-0.28	N/A
THUMPD1	ENST00000381337.2	THUMP domain containing 1	39	1	0	1	0	0	hsa-miR-23b-5p	-0.27	-0.28	N/A
MIF	ENST00000215754.7	macrophage migration inhibitory factor (glycosylation-inhibiting factor)	1623	1	0	1	0	0	hsa-miR-23b-5p	-0.27	-0.28	N/A
NSFL1C	ENST00000353088.2	NSFL1 (p97) cofactor (p47)	397	1	0	1	0	0	hsa-miR-23b-5p	-0.27	-0.28	N/A
TAB1	ENST00000216160.6	TGF-beta activated kinase 1/MAP3K7 binding protein 1	577	2	1	0	1	1	hsa-miR-23b-5p	-0.27	-0.28	N/A
LPHN1	ENST00000340736.6	latrophilin 1	49	2	0	1	1	0	hsa-miR-23b-5p	-0.26	-0.28	N/A
POLD4	ENST00000312419.3	polymerase (DNA-directed), delta 4, accessory subunit	6724	1	0	1	0	1	hsa-miR-23b-5p	-0.25	-0.28	N/A
KIAA1644	ENST00000381176.4	KIAA1644	10	2	1	0	1	0	hsa-miR-23b-5p	-0.23	-0.28	N/A
C12orf43	ENST00000536407.2	chromosome 12 open reading frame 43	172	2	0	0	2	0	hsa-miR-23b-5p	-0.2	-0.28	N/A
GAB2	ENST00000340149.2	GRB2-associated binding protein 2	627	3	1	2	0	1	hsa-miR-23b-5p	-0.19	-0.28	N/A
P2RX6	ENST00000413302.2	purinergic receptor P2X, ligand-gated ion channel, 6	10	1	0	1	0	2	hsa-miR-23b-5p	-0.14	-0.28	N/A
FBXL2	ENST00000484457.1	F-box and leucine-rich repeat protein 2	12	1	1	0	0	1	hsa-miR-23b-5p	-0.11	-0.28	N/A
EPB41L1	ENST00000441639.1	erythrocyte membrane protein band 4.1-like 1	369	3	0	1	2	0	hsa-miR-23b-5p	-0.07	-0.28	N/A
ZSCAN2	ENST00000541040.1	zinc finger and SCAN domain containing 2	125	2	0	0	2	4	hsa-miR-23b-5p	-0.03	-0.28	N/A
KXD1	ENST00000540691.1	KxDL motif containing 1	117	1	0	1	0	0	hsa-miR-23b-5p	-0.01	-0.28	N/A
OPTN	ENST00000378757.2	optineurin	1239	2	0	1	1	0	hsa-miR-23b-5p	-0.01	-0.28	N/A
YLPM1	ENST00000552421.1	YLP motif containing 1	1542	1	1	0	0	0	hsa-miR-23b-5p	0	-0.28	N/A
GRSF1	ENST00000254799.6	G-rich RNA sequence binding factor 1	4414	1	1	0	0	0	hsa-miR-23b-5p	0	-0.28	N/A
RBP4	ENST00000371464.3	retinol binding protein 4, plasma	17402	1	0	1	0	0	hsa-miR-23b-5p	0	-0.28	N/A
KCNK9	ENST00000520439.1	potassium channel, subfamily K, member 9	5	1	0	1	0	0	hsa-miR-23b-5p	0	-0.28	N/A
MRPL15	ENST00000260102.4	mitochondrial ribosomal protein L15	3734	1	1	0	0	1	hsa-miR-23a-5p	0	-0.28	N/A
HIST1H1T	ENST00000338379.4	histone cluster 1, H1t	5	1	0	0	1	0	hsa-miR-23b-5p	-0.27	-0.27	N/A
MYZAP	ENST00000267853.5	myocardial zonula adherens protein	10	1	0	1	0	0	hsa-miR-23b-5p	-0.27	-0.27	N/A
DNAJC1	ENST00000376946.1	DnaJ (Hsp40) homolog, subfamily C, member 1	5	1	0	0	1	0	hsa-miR-23b-5p	-0.27	-0.27	N/A
KCNK12	ENST00000327876.4	potassium channel, subfamily K, member 12	5	1	1	0	0	0	hsa-miR-23b-5p	-0.27	-0.27	N/A
PLCH1	ENST00000494598.1	phospholipase C, eta 1	19	1	0	0	1	0	hsa-miR-23b-5p	-0.27	-0.27	N/A
AC092811.1	ENST00000366845.2		5	1	0	0	1	0	hsa-miR-23a-5p	-0.27	-0.27	N/A
FLRT3	ENST00000378053.3	fibronectin leucine rich transmembrane protein 3	11	1	0	1	0	0	hsa-miR-23b-5p	-0.27	-0.27	N/A
CAPN1	ENST00000533820.1	calpain 1, (mu/I) large subunit	538	1	0	1	0	0	hsa-miR-23b-5p	-0.27	-0.27	N/A
VPS52	ENST00000482399.1	vacuolar protein sorting 52 homolog (S. cerevisiae)	124	1	0	1	0	0	hsa-miR-23b-5p	-0.27	-0.27	N/A
ARRDC2	ENST00000379656.3	arrestin domain containing 2	144	1	1	0	0	0	hsa-miR-23b-5p	-0.27	-0.27	N/A
DOK6	ENST00000382713.5	docking protein 6	8	1	1	0	0	0	hsa-miR-23b-5p	-0.27	-0.27	N/A
CNTNAP1	ENST00000264638.4	contactin associated protein 1	821	1	0	1	0	0	hsa-miR-23b-5p	-0.27	-0.27	N/A
PPAP2C	ENST00000269812.3	phosphatidic acid phosphatase type 2C	421	1	0	1	0	0	hsa-miR-23b-5p	-0.27	-0.27	N/A
CYTL1	ENST00000307746.4	cytokine-like 1	15	1	0	0	1	0	hsa-miR-23b-5p	-0.27	-0.27	N/A
LCLAT1	ENST00000309052.4	lysocardiolipin acyltransferase 1	397	1	0	1	0	0	hsa-miR-23b-5p	-0.27	-0.27	N/A
SIRPB1	ENST00000279477.7	signal-regulatory protein beta 1	5	1	0	1	0	0	hsa-miR-23b-5p	-0.27	-0.27	N/A
ERC2	ENST00000288221.6	ELKS/RAB6-interacting/CAST family member 2	11	1	0	1	0	0	hsa-miR-23b-5p	-0.27	-0.27	N/A
ANKRD34A	ENST00000323397.4	ankyrin repeat domain 34A	6	1	0	1	0	0	hsa-miR-23b-5p	-0.27	-0.27	N/A
C3orf70	ENST00000335012.2	chromosome 3 open reading frame 70	19	1	1	0	0	1	hsa-miR-23b-5p	-0.27	-0.27	N/A
C1orf172	ENST00000320567.5	chromosome 1 open reading frame 172	190	1	0	1	0	1	hsa-miR-23b-5p	-0.27	-0.27	N/A
PSD4	ENST00000441564.3	pleckstrin and Sec7 domain containing 4	72	3	0	2	1	0	hsa-miR-23b-5p	-0.26	-0.27	N/A
TXK	ENST00000264316.4	TXK tyrosine kinase	7	2	0	1	1	0	hsa-miR-23b-5p	-0.25	-0.27	N/A
PDLIM1	ENST00000329399.6	PDZ and LIM domain 1	1241	1	0	0	1	0	hsa-miR-23b-5p	-0.25	-0.27	N/A
BNIP3	ENST00000368636.4	BCL2/adenovirus E1B 19kDa interacting protein 3	203	1	1	0	0	1	hsa-miR-23b-5p	-0.24	-0.27	N/A
C12orf52	ENST00000548278.1	chromosome 12 open reading frame 52	1319	2	0	1	1	0	hsa-miR-23b-5p	-0.24	-0.27	N/A
SRSF1	ENST00000258962.4	serine/arginine-rich splicing factor 1	1430	1	0	0	1	1	hsa-miR-23b-5p	-0.22	-0.27	N/A
GRWD1	ENST00000253237.5	glutamate-rich WD repeat containing 1	2673	1	0	0	1	2	hsa-miR-23a-5p	-0.21	-0.27	N/A
ENSA	ENST00000369014.5	endosulfine alpha	167	2	0	1	1	0	hsa-miR-23b-5p	-0.19	-0.27	N/A
SRPX2	ENST00000373004.3	sushi-repeat containing protein, X-linked 2	69	1	1	0	0	2	hsa-miR-23b-5p	-0.15	-0.27	N/A
IGFBP5	ENST00000233813.4	insulin-like growth factor binding protein 5	10709	2	0	1	1	0	hsa-miR-23b-5p	-0.12	-0.27	N/A
FOXK2	ENST00000335255.5	forkhead box K2	450	3	0	0	3	0	hsa-miR-23b-5p	-0.11	-0.27	N/A
FAM126A	ENST00000409923.1	family with sequence similarity 126, member A	241	1	0	1	0	0	hsa-miR-23b-5p	-0.07	-0.27	N/A
EIF3F	ENST00000533626.1	eukaryotic translation initiation factor 3, subunit F	64	3	0	1	2	1	hsa-miR-23b-5p	-0.06	-0.27	N/A
ARMCX3	ENST00000341189.4	armadillo repeat containing, X-linked 3	353	1	0	1	0	0	hsa-miR-23b-5p	-0.06	-0.27	N/A
PDXK	ENST00000468090.1	pyridoxal (pyridoxine, vitamin B6) kinase	5653	2	1	1	0	0	hsa-miR-23b-5p	-0.05	-0.27	N/A
TIFA	ENST00000361717.3	TRAF-interacting protein with forkhead-associated domain	400	1	0	1	0	0	hsa-miR-23b-5p	-0.04	-0.27	N/A
RPH3AL	ENST00000331302.7	rabphilin 3A-like (without C2 domains)	60	1	0	1	0	0	hsa-miR-23b-5p	-0.03	-0.27	N/A
GOSR1	ENST00000225724.5	golgi SNAP receptor complex member 1	668	1	1	0	0	0	hsa-miR-23b-5p	-0.02	-0.27	N/A
SRD5A1	ENST00000274192.5	steroid-5-alpha-reductase, alpha polypeptide 1 (3-oxo-5 alpha-steroid delta 4-dehydrogenase alpha 1)	2684	1	1	0	0	0	hsa-miR-23b-5p	0	-0.27	N/A
RRAGC	ENST00000373001.3	Ras-related GTP binding C	1062	1	1	0	0	0	hsa-miR-23b-5p	0	-0.27	N/A
C5orf55	ENST00000408966.2	chromosome 5 open reading frame 55	195	1	0	1	0	1	hsa-miR-23b-5p	0	-0.27	N/A
WDR88	ENST00000355868.3	WD repeat domain 88	5	1	0	1	0	1	hsa-miR-23b-5p	0	-0.27	N/A
GPR65	ENST00000267549.3	G protein-coupled receptor 65	5	1	1	0	0	0	hsa-miR-23b-5p	0	-0.27	N/A
SHPK	ENST00000572705.1	transient receptor potential cation channel subfamily V member 1	10	1	0	1	0	0	hsa-miR-23b-5p	-0.26	-0.26	N/A
CTB-186H2.3	ENST00000591669.1	Uncharacterized protein	5	1	0	1	0	0	hsa-miR-23b-5p	-0.26	-0.26	N/A
VSX2	ENST00000261980.2	visual system homeobox 2	5	2*	1	0	0	0	hsa-miR-23b-5p	-0.26	-0.26	N/A
TRIM48	ENST00000417545.2	tripartite motif containing 48	5	1	0	1	0	0	hsa-miR-23b-5p	-0.26	-0.26	N/A
TRPV1	ENST00000399759.3	transient receptor potential cation channel, subfamily V, member 1	10	1	0	1	0	0	hsa-miR-23b-5p	-0.26	-0.26	N/A
EMB	ENST00000303221.5	embigin	17	1	1	0	0	0	hsa-miR-23b-5p	-0.26	-0.26	N/A
MYO1D	ENST00000318217.5	myosin ID	16	3	0	2	1	0	hsa-miR-23b-5p	-0.26	-0.26	N/A
NMT1	ENST00000592782.1	N-myristoyltransferase 1	1991	1	0	1	0	0	hsa-miR-23b-5p	-0.26	-0.26	N/A
BAI2	ENST00000398556.3	brain-specific angiogenesis inhibitor 2	30	1	0	1	0	0	hsa-miR-23b-5p	-0.26	-0.26	N/A
DPP4	ENST00000360534.3	dipeptidyl-peptidase 4	49	1	1	0	0	0	hsa-miR-23b-5p	-0.26	-0.26	N/A
CAMKK1	ENST00000381769.2	calcium/calmodulin-dependent protein kinase kinase 1, alpha	34	1	1	0	0	0	hsa-miR-23b-5p	-0.26	-0.26	N/A
KLF6	ENST00000542957.1	Kruppel-like factor 6	4644	1	1	0	0	0	hsa-miR-23b-5p	-0.26	-0.26	N/A
NT5C3B	ENST00000269534.8	5'-nucleotidase, cytosolic IIIB	425	1	0	1	0	0	hsa-miR-23b-5p	-0.26	-0.26	N/A
GPR110	ENST00000371253.2	G protein-coupled receptor 110	5	2	1	1	0	1	hsa-miR-23b-5p	-0.26	-0.26	N/A
VRK2	ENST00000412104.2	vaccinia related kinase 2	25	1	0	0	1	0	hsa-miR-23b-5p	-0.26	-0.26	N/A
IFI30	ENST00000407280.3	interferon, gamma-inducible protein 30	1011	1	0	1	0	0	hsa-miR-23b-5p	-0.26	-0.26	N/A
PSKH1	ENST00000291041.5	protein serine kinase H1	699	1	1	0	0	0	hsa-miR-23b-5p	-0.26	-0.26	N/A
PLA2G2D	ENST00000375105.3	phospholipase A2, group IID	5	1	0	1	0	0	hsa-miR-23b-5p	-0.26	-0.26	N/A
HPCA	ENST00000373467.3	hippocalcin	5	1	0	1	0	0	hsa-miR-23b-5p	-0.26	-0.26	N/A
ATP11A	ENST00000487903.1	ATPase, class VI, type 11A	731	1	1	0	0	0	hsa-miR-23b-5p	-0.26	-0.26	N/A
FAM21B	ENST00000358474.5	family with sequence similarity 21, member B	0	1	0	1	0	0	hsa-miR-23b-5p	-0.26	-0.26	N/A
HLA-DOA	ENST00000229829.5	major histocompatibility complex, class II, DO alpha	7	1	1	0	0	0	hsa-miR-23b-5p	-0.26	-0.26	N/A
ITGA5	ENST00000293379.4	integrin, alpha 5 (fibronectin receptor, alpha polypeptide)	5599	1	1	0	0	0	hsa-miR-23b-5p	-0.26	-0.26	N/A
ADAM12	ENST00000368679.4	ADAM metallopeptidase domain 12	758	1	1	0	0	0	hsa-miR-23b-5p	-0.26	-0.26	N/A
VAT1L	ENST00000302536.2	vesicle amine transport 1-like	123	1	0	1	0	0	hsa-miR-23b-5p	-0.26	-0.26	N/A
NAP1L6	ENST00000373518.1	nucleosome assembly protein 1-like 6	5	2	0	0	2	0	hsa-miR-23b-5p	-0.26	-0.26	N/A
NRBP2	ENST00000442628.2	nuclear receptor binding protein 2	1011	2	0	2	0	1	hsa-miR-23b-5p	-0.26	-0.26	N/A
FAM21C	ENST00000336378.4	family with sequence similarity 21, member C	5	1	0	1	0	0	hsa-miR-23b-5p	-0.26	-0.26	N/A
LGMN	ENST00000334869.4	legumain	488	1	0	0	1	0	hsa-miR-23b-5p	-0.26	-0.26	N/A
FRMD5	ENST00000484674.1	FERM domain containing 5	161	1	0	1	0	0	hsa-miR-23b-5p	-0.26	-0.26	N/A
HOXB13	ENST00000290295.7	homeobox B13	80	1	0	1	0	0	hsa-miR-23b-5p	-0.26	-0.26	N/A
ICAM4	ENST00000393717.2	intercellular adhesion molecule 4 (Landsteiner-Wiener blood group)	235	1	0	1	0	0	hsa-miR-23b-5p	-0.26	-0.26	N/A
CPNE5	ENST00000244751.2	copine V	13	1	1	0	0	1	hsa-miR-23b-5p	-0.26	-0.26	N/A
FAM21A	ENST00000399339.2	family with sequence similarity 21, member A	5	1	0	1	0	0	hsa-miR-23b-5p	-0.26	-0.26	N/A
CTB-129P6.11	ENST00000591646.1	Uncharacterized protein	5	1	0	0	1	0	hsa-miR-23b-5p	-0.26	-0.26	N/A
PALLD	ENST00000261509.6	palladin, cytoskeletal associated protein	4423	1	1	0	0	0	hsa-miR-23b-5p	-0.26	-0.26	N/A
PCYT1A	ENST00000292823.2	phosphate cytidylyltransferase 1, choline, alpha	731	2	1	0	1	0	hsa-miR-23b-5p	-0.26	-0.26	N/A
LRRC41	ENST00000343304.6	leucine rich repeat containing 41	1532	1	0	1	0	1	hsa-miR-23b-5p	-0.26	-0.26	N/A
SNRPD2	ENST00000590212.1	small nuclear ribonucleoprotein D2 polypeptide 16.5kDa	3399	1	0	1	0	0	hsa-miR-23b-5p	-0.26	-0.26	N/A
MKL2	ENST00000318282.5	MKL/myocardin-like 2	992	1	1	0	0	0	hsa-miR-23b-5p	-0.26	-0.26	N/A
PPP2R1A	ENST00000322088.6	protein phosphatase 2, regulatory subunit A, alpha	65937	1	0	1	0	1	hsa-miR-23b-5p	-0.24	-0.26	N/A
SGSM2	ENST00000426855.2	small G protein signaling modulator 2	381	3	1	0	2	0	hsa-miR-23b-5p	-0.24	-0.26	N/A
WSCD1	ENST00000574946.1	WSC domain containing 1	403	2	1	0	1	0	hsa-miR-23b-5p	-0.22	-0.26	N/A
C15orf40	ENST00000304177.5	chromosome 15 open reading frame 40	133	2	0	0	2	2	hsa-miR-23b-5p	-0.2	-0.26	N/A
HIC2	ENST00000407464.2	hypermethylated in cancer 2	28	2	1	1	0	1	hsa-miR-23b-5p	-0.19	-0.26	N/A
C16orf45	ENST00000300006.4	chromosome 16 open reading frame 45	60	2	0	0	2	0	hsa-miR-23b-5p	-0.18	-0.26	N/A
CASC10	ENST00000377113.5	cancer susceptibility candidate 10	116	2	0	1	1	0	hsa-miR-23b-5p	-0.17	-0.26	N/A
ESRP2	ENST00000565858.1	epithelial splicing regulatory protein 2	320	2	0	0	2	0	hsa-miR-23b-5p	-0.1	-0.26	N/A
ZNF830	ENST00000361952.3	zinc finger protein 830	451	1	0	0	1	1	hsa-miR-23b-5p	-0.08	-0.26	N/A
ATP6V1C1	ENST00000395862.3	ATPase, H+ transporting, lysosomal 42kDa, V1 subunit C1	951	1	1	0	0	1	hsa-miR-23b-5p	-0.05	-0.26	N/A
C12orf4	ENST00000261250.3	chromosome 12 open reading frame 4	37	2	0	1	1	0	hsa-miR-23b-5p	-0.03	-0.26	N/A
NCK1	ENST00000469404.1	NCK adaptor protein 1	415	1	0	1	0	0	hsa-miR-23b-5p	0	-0.26	N/A
TSEN34	ENST00000302937.4	TSEN34 tRNA splicing endonuclease subunit	2691	1	0	1	0	0	hsa-miR-23b-5p	0	-0.26	N/A
CFHR4	ENST00000608469.1	complement factor H-related 4	5	1	1	0	0	0	hsa-miR-23b-5p	0	-0.26	N/A
INHBC	ENST00000309668.2	inhibin, beta C	5	1	0	1	0	0	hsa-miR-23b-5p	0	-0.26	N/A
PCDHB15	ENST00000231173.3	protocadherin beta 15	33	2	1	1	0	0	hsa-miR-23a-5p	0	-0.26	N/A
C17orf103	ENST00000399011.2	chromosome 17 open reading frame 103	54	1	1	0	0	0	hsa-miR-23b-5p	-0.25	-0.25	N/A
RPTN	ENST00000316073.3	repetin	5	1	0	1	0	0	hsa-miR-23b-5p	-0.25	-0.25	N/A
TFAP2C	ENST00000201031.2	transcription factor AP-2 gamma (activating enhancer binding protein 2 gamma)	22	1	0	1	0	2	hsa-miR-23b-5p	-0.25	-0.25	N/A
FLYWCH1	ENST00000253928.9	FLYWCH-type zinc finger 1	97	1	1	0	0	0	hsa-miR-23b-5p	-0.25	-0.25	N/A
NUDT16L1	ENST00000405142.1	nudix (nucleoside diphosphate linked moiety X)-type motif 16-like 1	2062	1	1	0	0	0	hsa-miR-23b-5p	-0.25	-0.25	N/A
SNPH	ENST00000381873.3	syntaphilin	13	1	1	0	0	0	hsa-miR-23b-5p	-0.25	-0.25	N/A
C19orf38	ENST00000397820.4	chromosome 19 open reading frame 38	18	1	0	1	0	0	hsa-miR-23b-5p	-0.25	-0.25	N/A
C2orf48	ENST00000381786.3	chromosome 2 open reading frame 48	32	1	0	1	0	2	hsa-miR-23b-5p	-0.25	-0.25	N/A
RAPGEF3	ENST00000395358.3	Rap guanine nucleotide exchange factor (GEF) 3	20	1	1	0	0	0	hsa-miR-23b-5p	-0.25	-0.25	N/A
TMEM189-UBE2V1	ENST00000341698.2	TMEM189-UBE2V1 readthrough	1621	1	0	1	0	0	hsa-miR-23b-5p	-0.25	-0.25	N/A
FAM170B	ENST00000311787.5	family with sequence similarity 170, member B	5	1	0	1	0	0	hsa-miR-23b-5p	-0.25	-0.25	N/A
HDGF	ENST00000357325.5	hepatoma-derived growth factor	10112	1	0	1	0	0	hsa-miR-23b-5p	-0.25	-0.25	N/A
MBNL1	ENST00000357472.3	muscleblind-like splicing regulator 1	135	1	1	0	0	0	hsa-miR-23b-5p	-0.25	-0.25	N/A
LRCH1	ENST00000311191.6	leucine-rich repeats and calponin homology (CH) domain containing 1	381	1	1	0	0	0	hsa-miR-23b-5p	-0.25	-0.25	N/A
FAM90A26	ENST00000512047.1	family with sequence similarity 90, member A26	5	1	0	1	0	0	hsa-miR-23b-5p	-0.25	-0.25	N/A
DHCR24	ENST00000371269.3	24-dehydrocholesterol reductase	7645	1	0	1	0	0	hsa-miR-23b-5p	-0.25	-0.25	N/A
TMEM189	ENST00000557021.1	transmembrane protein 189	1621	1	0	1	0	0	hsa-miR-23b-5p	-0.25	-0.25	N/A
PRDM16	ENST00000270722.5	PR domain containing 16	64	2	1	1	0	1	hsa-miR-23b-5p	-0.25	-0.25	N/A
C2orf71	ENST00000331664.5	chromosome 2 open reading frame 71	5	2	0	1	1	0	hsa-miR-23b-5p	-0.25	-0.25	N/A
IL4R	ENST00000395762.2	interleukin 4 receptor	239	1	0	1	0	0	hsa-miR-23b-5p	-0.25	-0.25	N/A
C7orf13	ENST00000333319.6	chromosome 7 open reading frame 13	14	1	0	1	0	0	hsa-miR-23b-5p	-0.25	-0.25	N/A
NT5M	ENST00000389022.4	5',3'-nucleotidase, mitochondrial	534	1	0	1	0	0	hsa-miR-23b-5p	-0.25	-0.25	N/A
NHLRC4	ENST00000540585.1	NHL repeat containing 4	111	1	0	1	0	1	hsa-miR-23b-5p	-0.25	-0.25	N/A
GABBR1	ENST00000376977.3	gamma-aminobutyric acid (GABA) B receptor, 1	213	1	0	1	0	1	hsa-miR-23b-5p	-0.25	-0.25	N/A
PPAN-P2RY11	ENST00000428358.1	PPAN-P2RY11 readthrough	293	1	1	0	0	1	hsa-miR-23b-5p	-0.25	-0.25	N/A
TNFAIP1	ENST00000226225.2	tumor necrosis factor, alpha-induced protein 1 (endothelial)	1565	1	0	1	0	1	hsa-miR-23b-5p	-0.25	-0.25	N/A
AACS	ENST00000261686.6	acetoacetyl-CoA synthetase	1594	1	0	1	0	0	hsa-miR-23b-5p	-0.24	-0.25	N/A
AC007375.1	ENST00000600936.1	Uncharacterized protein; cDNA FLJ43210 fis, clone FEBRA2020582	7	2	0	1	1	0	hsa-miR-23b-5p	-0.23	-0.25	N/A
TNFAIP8L1	ENST00000327473.4	tumor necrosis factor, alpha-induced protein 8-like 1	603	1	0	1	0	0	hsa-miR-23b-5p	-0.2	-0.25	N/A
PIK3C2A	ENST00000265970.7	phosphatidylinositol-4-phosphate 3-kinase, catalytic subunit type 2 alpha	280	2	1	0	1	1	hsa-miR-23b-5p	-0.19	-0.25	N/A
GNAS	ENST00000371075.3	GNAS complex locus	314	1	0	1	0	0	hsa-miR-23b-5p	-0.18	-0.25	N/A
DCP2	ENST00000389063.2	decapping mRNA 2	155	1	0	1	0	0	hsa-miR-23b-5p	-0.14	-0.25	N/A
DIXDC1	ENST00000440460.2	DIX domain containing 1	307	2	0	0	2	0	hsa-miR-23b-5p	-0.09	-0.25	N/A
AKR7A2	ENST00000235835.3	aldo-keto reductase family 7, member A2 (aflatoxin aldehyde reductase)	1134	4	0	1	3	2	hsa-miR-23b-5p	-0.09	-0.25	N/A
TRIM45	ENST00000256649.4	tripartite motif containing 45	99	1	1	0	0	0	hsa-miR-23b-5p	-0.03	-0.25	N/A
DYRK2	ENST00000344096.3	dual-specificity tyrosine-(Y)-phosphorylation regulated kinase 2	1091	1	1	0	0	1	hsa-miR-23b-5p	-0.03	-0.25	N/A
LRP3	ENST00000253193.7	low density lipoprotein receptor-related protein 3	135	1	1	0	0	0	hsa-miR-23b-5p	-0.02	-0.25	N/A
INPP4A	ENST00000409016.4	inositol polyphosphate-4-phosphatase, type I, 107kDa	387	2	0	2	0	0	hsa-miR-23b-5p	-0.01	-0.25	N/A
LTBP2	ENST00000261978.4	latent transforming growth factor beta binding protein 2	1616	1	0	1	0	0	hsa-miR-23b-5p	0	-0.25	N/A
MB	ENST00000401702.1	myoglobin	5	1	1	0	0	0	hsa-miR-23b-5p	0	-0.25	N/A
ORC6	ENST00000568364.2	origin recognition complex, subunit 6	855	1	1	0	0	0	hsa-miR-23b-5p	0	-0.25	N/A
CD40	ENST00000372276.3	CD40 molecule, TNF receptor superfamily member 5	5	1	0	1	0	0	hsa-miR-23b-5p	-0.24	-0.24	N/A
NME4	ENST00000219479.2	NME/NM23 nucleoside diphosphate kinase 4	4249	1	0	0	1	0	hsa-miR-23b-5p	-0.24	-0.24	N/A
FAM115C	ENST00000441159.2	family with sequence similarity 115, member C	5	1	0	1	0	0	hsa-miR-23b-5p	-0.24	-0.24	N/A
INSM1	ENST00000310227.1	insulinoma-associated 1	20	1	0	1	0	1	hsa-miR-23b-5p	-0.24	-0.24	N/A
FAM90A1	ENST00000307435.6	family with sequence similarity 90, member A1	5	1	0	1	0	0	hsa-miR-23b-5p	-0.24	-0.24	N/A
AL031663.2	ENST00000595203.1	CDNA FLJ26875 fis, clone PRS08969; Uncharacterized protein	22	1	1	0	0	1	hsa-miR-23b-5p	-0.24	-0.24	N/A
RGAG4	ENST00000545866.1	retrotransposon gag domain containing 4	34	1	0	1	0	1	hsa-miR-23b-5p	-0.24	-0.24	N/A
NUP160	ENST00000378460.2	nucleoporin 160kDa	997	1	0	1	0	0	hsa-miR-23b-5p	-0.24	-0.24	N/A
TXN2	ENST00000216185.2	thioredoxin 2	3060	1	0	1	0	0	hsa-miR-23b-5p	-0.24	-0.24	N/A
RP11-295D22.1	ENST00000565320.1	Uncharacterized protein	5	1	0	0	1	0	hsa-miR-23b-5p	-0.24	-0.24	N/A
WFIKKN2	ENST00000311378.4	WAP, follistatin/kazal, immunoglobulin, kunitz and netrin domain containing 2	10	1	1	0	0	0	hsa-miR-23b-5p	-0.24	-0.24	N/A
ISCU	ENST00000338291.4	iron-sulfur cluster assembly enzyme	182	1	0	0	1	0	hsa-miR-23b-5p	-0.24	-0.24	N/A
RP11-315D16.2	ENST00000562767.1	Uncharacterized protein	304	1	0	0	1	0	hsa-miR-23b-5p	-0.24	-0.24	N/A
ACSS2	ENST00000336325.4	acyl-CoA synthetase short-chain family member 2	4548	2	0	0	2	0	hsa-miR-23b-5p	-0.24	-0.24	N/A
PPFIA4	ENST00000447715.2	protein tyrosine phosphatase, receptor type, f polypeptide (PTPRF), interacting protein (liprin), alpha 4	21	1	1	0	0	0	hsa-miR-23b-5p	-0.24	-0.24	N/A
SNAPC2	ENST00000221573.6	small nuclear RNA activating complex, polypeptide 2, 45kDa	257	1	0	1	0	0	hsa-miR-23b-5p	-0.24	-0.24	N/A
TJP3	ENST00000587686.1	tight junction protein 3	8	1	0	0	1	0	hsa-miR-23b-5p	-0.24	-0.24	N/A
GRIA3	ENST00000371266.1	glutamate receptor, ionotropic, AMPA 3	147	1	0	0	1	0	hsa-miR-23b-5p	-0.24	-0.24	N/A
ID2	ENST00000234091.4	inhibitor of DNA binding 2, dominant negative helix-loop-helix protein	20	1	0	0	1	0	hsa-miR-23b-5p	-0.24	-0.24	N/A
XIRP1	ENST00000396251.1	xin actin-binding repeat containing 1	5	1	1	0	0	1	hsa-miR-23b-5p	-0.24	-0.24	N/A
DCX	ENST00000356915.2	doublecortin	5	2	1	1	0	2	hsa-miR-23b-5p	-0.24	-0.24	N/A
MYOZ3	ENST00000297130.4	myozenin 3	8	1	0	1	0	0	hsa-miR-23b-5p	-0.24	-0.24	N/A
CD34	ENST00000356522.4	CD34 molecule	5	1	0	1	0	0	hsa-miR-23b-5p	-0.24	-0.24	N/A
NELFCD	ENST00000602795.1	negative elongation factor complex member C/D	1142	1	0	0	1	1	hsa-miR-23b-5p	-0.24	-0.24	N/A
PLEKHH1	ENST00000329153.5	pleckstrin homology domain containing, family H (with MyTH4 domain) member 1	125	1	0	1	0	0	hsa-miR-23b-5p	-0.24	-0.24	N/A
AC069547.1	ENST00000595931.1	HCG1745369; PRO3073; Uncharacterized protein	5	1	0	0	1	0	hsa-miR-23b-5p	-0.24	-0.24	N/A
DHRS4	ENST00000558263.1	dehydrogenase/reductase (SDR family) member 4	5	1	0	1	0	0	hsa-miR-23b-5p	-0.24	-0.24	N/A
STAT1	ENST00000540176.1	signal transducer and activator of transcription 1, 91kDa	326	1	1	0	0	1	hsa-miR-23b-5p	-0.24	-0.24	N/A
WDR33	ENST00000322313.4	WD repeat domain 33	537	1	0	1	0	0	hsa-miR-23b-5p	-0.24	-0.24	N/A
OS9	ENST00000389142.5	osteosarcoma amplified 9, endoplasmic reticulum lectin	1038	1	0	1	0	0	hsa-miR-23b-5p	-0.24	-0.24	N/A
HNRNPA1	ENST00000546500.1	heterogeneous nuclear ribonucleoprotein A1	2079	1	0	1	0	0	hsa-miR-23b-5p	-0.24	-0.24	N/A
SEC14L6	ENST00000402034.2	SEC14-like 6 (S. cerevisiae)	14	1	1	0	0	0	hsa-miR-23b-5p	-0.24	-0.24	N/A
NGFR	ENST00000172229.3	nerve growth factor receptor	5	1	0	1	0	0	hsa-miR-23b-5p	-0.24	-0.24	N/A
VSTM2L	ENST00000373461.4	V-set and transmembrane domain containing 2 like	5	1	1	0	0	0	hsa-miR-23b-5p	-0.24	-0.24	N/A
CABLES2	ENST00000279101.5	Cdk5 and Abl enzyme substrate 2	450	1	1	0	0	0	hsa-miR-23b-5p	-0.24	-0.24	N/A
STAC2	ENST00000333461.5	SH3 and cysteine rich domain 2	123	1	1	0	0	1	hsa-miR-23b-5p	-0.23	-0.24	N/A
MTMR3	ENST00000333027.3	myotubularin related protein 3	123	1	0	1	0	0	hsa-miR-23b-5p	-0.23	-0.24	N/A
GNL3L	ENST00000336470.4	guanine nucleotide binding protein-like 3 (nucleolar)-like	151	2	1	0	1	0	hsa-miR-23b-5p	-0.22	-0.24	N/A
LIF	ENST00000403987.3	leukemia inhibitory factor	55	2	0	2	0	0	hsa-miR-23b-5p	-0.22	-0.24	N/A
TXNRD1	ENST00000378070.4	thioredoxin reductase 1	1255	1	1	0	0	0	hsa-miR-23b-5p	-0.22	-0.24	N/A
TBC1D5	ENST00000253692.7	TBC1 domain family, member 5	400	1	0	1	0	1	hsa-miR-23b-5p	-0.22	-0.24	N/A
PDLIM5	ENST00000437932.1	PDZ and LIM domain 5	1002	2	1	0	1	2	hsa-miR-23b-5p	-0.18	-0.24	N/A
GATC	ENST00000551765.1	glutamyl-tRNA(Gln) amidotransferase, subunit C	781	2	0	1	1	2	hsa-miR-23b-5p	-0.16	-0.24	N/A
ZNF383	ENST00000352998.3	zinc finger protein 383	147	2	0	0	2	2	hsa-miR-23b-5p	-0.16	-0.24	N/A
IFNLR1	ENST00000327575.2	interferon, lambda receptor 1	15	2	0	1	1	0	hsa-miR-23b-5p	-0.16	-0.24	N/A
CACUL1	ENST00000369151.3	CDK2-associated, cullin domain 1	213	3	0	1	2	1	hsa-miR-23b-5p	-0.14	-0.24	N/A
GAN	ENST00000568107.2	gigaxonin	185	4	0	2	2	0	hsa-miR-23b-5p	-0.14	-0.24	N/A
FAXC	ENST00000389677.5	failed axon connections homolog (Drosophila)	95	4	1	0	3	1	hsa-miR-23b-5p	-0.14	-0.24	N/A
CMTM6	ENST00000205636.3	CKLF-like MARVEL transmembrane domain containing 6	169	1	0	1	0	0	hsa-miR-23b-5p	-0.14	-0.24	N/A
MGLL	ENST00000434178.2	monoglyceride lipase	453	1	0	1	0	0	hsa-miR-23b-5p	-0.13	-0.24	N/A
TAS2R5	ENST00000247883.4	taste receptor, type 2, member 5	16	2	0	1	1	1	hsa-miR-23b-5p	-0.11	-0.24	N/A
ITPA	ENST00000380113.3	inosine triphosphatase (nucleoside triphosphate pyrophosphatase)	187	1	0	1	0	1	hsa-miR-23b-5p	-0.1	-0.24	N/A
CAB39L	ENST00000355854.4	calcium binding protein 39-like	12	1	0	1	0	0	hsa-miR-23b-5p	-0.1	-0.24	N/A
OVGP1	ENST00000369732.3	oviductal glycoprotein 1, 120kDa	22	1	0	0	1	0	hsa-miR-23b-5p	-0.08	-0.24	N/A
C21orf59	ENST00000382549.4	chromosome 21 open reading frame 59	288	1	0	1	0	1	hsa-miR-23b-5p	-0.06	-0.24	N/A
MARCH3	ENST00000308660.5	membrane-associated ring finger (C3HC4) 3, E3 ubiquitin protein ligase	77	1	0	1	0	1	hsa-miR-23b-5p	-0.06	-0.24	N/A
RP11-343C2.12	ENST00000562949.1	Conserved oligomeric Golgi complex subunit 8	190	2	0	0	2	0	hsa-miR-23b-5p	-0.06	-0.24	N/A
OGFOD3	ENST00000329197.5	2-oxoglutarate and iron-dependent oxygenase domain containing 3	2120	3	0	2	1	0	hsa-miR-23b-5p	-0.02	-0.24	N/A
PPIE	ENST00000324379.5	peptidylprolyl isomerase E (cyclophilin E)	376	1	0	1	0	0	hsa-miR-23b-5p	-0.01	-0.24	N/A
FXYD3	ENST00000604404.1	FXYD domain containing ion transport regulator 3	179	1	0	0	1	0	hsa-miR-23b-5p	-0.01	-0.24	N/A
RABIF	ENST00000367262.3	RAB interacting factor	948	2	0	1	1	0	hsa-miR-23b-5p	0	-0.24	N/A
PDE3B	ENST00000282096.4	phosphodiesterase 3B, cGMP-inhibited	258	2	1	0	1	0	hsa-miR-23a-5p	0	-0.24	N/A
SH3TC2	ENST00000502274.1	SH3 domain and tetratricopeptide repeats 2	31	3	0	1	2	0	hsa-miR-23b-5p	0	-0.24	N/A
C1QTNF1	ENST00000392445.2	C1q and tumor necrosis factor related protein 1	74	1	0	1	0	1	hsa-miR-23b-5p	-0.23	-0.23	N/A
C6ORF50	ENST00000356722.3		5	1	0	1	0	0	hsa-miR-23b-5p	-0.23	-0.23	N/A
DCTN3	ENST00000447983.2	dynactin 3 (p22)	1816	2	0	1	1	0	hsa-miR-23b-5p	-0.23	-0.23	N/A
B4GALT2	ENST00000434555.2	UDP-Gal:betaGlcNAc beta 1,4- galactosyltransferase, polypeptide 2	440	2	0	1	1	0	hsa-miR-23b-5p	-0.23	-0.23	N/A
DLX1	ENST00000341900.6	distal-less homeobox 1	312	1	0	1	0	1	hsa-miR-23b-5p	-0.23	-0.23	N/A
ME2	ENST00000382927.3	malic enzyme 2, NAD(+)-dependent, mitochondrial	594	1	0	1	0	0	hsa-miR-23b-5p	-0.23	-0.23	N/A
PRRT1	ENST00000211413.5	proline-rich transmembrane protein 1	19	1	0	1	0	0	hsa-miR-23b-5p	-0.23	-0.23	N/A
HIPK4	ENST00000291823.2	homeodomain interacting protein kinase 4	5	1	0	0	1	0	hsa-miR-23a-5p	-0.23	-0.23	N/A
SETD1A	ENST00000262519.8	SET domain containing 1A	14	1	0	1	0	0	hsa-miR-23b-5p	-0.23	-0.23	N/A
PRKCB	ENST00000303531.7	protein kinase C, beta	81	3	1	0	2	0	hsa-miR-23b-5p	-0.23	-0.23	N/A
NUDT4	ENST00000337179.5	nudix (nucleoside diphosphate linked moiety X)-type motif 4	41	1	1	0	0	0	hsa-miR-23b-5p	-0.23	-0.23	N/A
GRIA1	ENST00000285900.5	glutamate receptor, ionotropic, AMPA 1	5	1	1	0	0	0	hsa-miR-23b-5p	-0.23	-0.23	N/A
PHOX2B	ENST00000226382.2	paired-like homeobox 2b	5	1	0	1	0	1	hsa-miR-23b-5p	-0.23	-0.23	N/A
RAB1A	ENST00000409892.1	RAB1A, member RAS oncogene family	472	1	0	0	1	0	hsa-miR-23b-5p	-0.23	-0.23	N/A
KRT40	ENST00000377755.4	keratin 40	5	1	0	0	1	0	hsa-miR-23b-5p	-0.23	-0.23	N/A
TMEM178B	ENST00000565468.1	transmembrane protein 178B	129	1	1	0	0	2	hsa-miR-23b-5p	-0.23	-0.23	N/A
C7orf72	ENST00000297001.6	chromosome 7 open reading frame 72	5	1	0	1	0	0	hsa-miR-23b-5p	-0.23	-0.23	N/A
CCDC144NL	ENST00000327925.5	coiled-coil domain containing 144 family, N-terminal like	5	1	0	1	0	0	hsa-miR-23b-5p	-0.23	-0.23	N/A
C1orf64	ENST00000329454.2	chromosome 1 open reading frame 64	5	1	1	0	0	0	hsa-miR-23b-5p	-0.23	-0.23	N/A
PNPLA2	ENST00000336615.4	patatin-like phospholipase domain containing 2	6586	1	0	1	0	0	hsa-miR-23b-5p	-0.23	-0.23	N/A
SCN2B	ENST00000278947.5	sodium channel, voltage-gated, type II, beta subunit	5	1	0	1	0	1	hsa-miR-23b-5p	-0.23	-0.23	N/A
SEZ6L	ENST00000360929.3	seizure related 6 homolog (mouse)-like	5	1	0	1	0	0	hsa-miR-23b-5p	-0.23	-0.23	N/A
CNTN1	ENST00000551295.2	contactin 1	40	1	0	1	0	0	hsa-miR-23b-5p	-0.23	-0.23	N/A
LHCGR	ENST00000294954.7	luteinizing hormone/choriogonadotropin receptor	5	1	0	1	0	0	hsa-miR-23b-5p	-0.23	-0.23	N/A
ATP13A1	ENST00000291503.5	ATPase type 13A1	69	2	0	2	0	0	hsa-miR-23b-5p	-0.23	-0.23	N/A
WI2-3308P17.2	ENST00000436041.1	Uncharacterized protein	5	1	0	0	1	0	hsa-miR-23b-5p	-0.23	-0.23	N/A
RUNX2	ENST00000371432.3	runt-related transcription factor 2	105	1	0	1	0	1	hsa-miR-23b-5p	-0.23	-0.23	N/A
CDH5	ENST00000341529.3	cadherin 5, type 2 (vascular endothelium)	8	1	1	0	0	0	hsa-miR-23b-5p	-0.23	-0.23	N/A
NFASC	ENST00000401399.1	neurofascin	10	2	0	2	0	1	hsa-miR-23b-5p	-0.23	-0.23	N/A
TMEM107	ENST00000532998.1	transmembrane protein 107	585	1	0	0	1	1	hsa-miR-23b-5p	-0.22	-0.23	N/A
CYB5R1	ENST00000367249.4	cytochrome b5 reductase 1	545	1	0	1	0	0	hsa-miR-23b-5p	-0.22	-0.23	N/A
SP2	ENST00000376741.4	Sp2 transcription factor	779	2	0	1	1	0	hsa-miR-23b-5p	-0.22	-0.23	N/A
TP73	ENST00000378280.1	tumor protein p73	831	2	0	2	0	0	hsa-miR-23b-5p	-0.2	-0.23	N/A
RORA	ENST00000335670.6	RAR-related orphan receptor A	102	1	0	1	0	1	hsa-miR-23b-5p	-0.2	-0.23	N/A
DOT1L	ENST00000398665.3	DOT1-like histone H3K79 methyltransferase	439	1	0	1	0	2	hsa-miR-23b-5p	-0.19	-0.23	N/A
IFFO2	ENST00000455833.2	intermediate filament family orphan 2	139	1	1	0	0	0	hsa-miR-23b-5p	-0.19	-0.23	N/A
TMEM164	ENST00000372073.1	transmembrane protein 164	711	1	0	1	0	1	hsa-miR-23b-5p	-0.15	-0.23	N/A
CMBL	ENST00000296658.3	carboxymethylenebutenolidase homolog (Pseudomonas)	2602	2	0	0	2	0	hsa-miR-23b-5p	-0.13	-0.23	N/A
KIAA1462	ENST00000375377.1	KIAA1462	360	2	1	1	0	0	hsa-miR-23b-5p	-0.12	-0.23	N/A
RER1	ENST00000605895.1	RER1 retention in endoplasmic reticulum 1 homolog (S. cerevisiae)	2954	1	1	0	0	0	hsa-miR-23b-5p	-0.12	-0.23	N/A
PADI2	ENST00000375486.4	peptidyl arginine deiminase, type II	11	1	1	0	0	0	hsa-miR-23b-5p	-0.1	-0.23	N/A
SH3BGRL2	ENST00000369838.4	SH3 domain binding glutamic acid-rich protein like 2	32	1	0	1	0	1	hsa-miR-23b-5p	-0.08	-0.23	N/A
PARVB	ENST00000338758.7	parvin, beta	444	2	0	1	1	1	hsa-miR-23b-5p	-0.07	-0.23	N/A
CMTM4	ENST00000394106.2	CKLF-like MARVEL transmembrane domain containing 4	22	1	1	0	0	1	hsa-miR-23b-5p	-0.07	-0.23	N/A
GGA2	ENST00000309859.4	golgi-associated, gamma adaptin ear containing, ARF binding protein 2	645	2	1	0	1	0	hsa-miR-23b-5p	-0.06	-0.23	N/A
ADAL	ENST00000428046.3	adenosine deaminase-like	105	2	0	1	1	0	hsa-miR-23b-5p	-0.05	-0.23	N/A
PIGV	ENST00000078527.4	phosphatidylinositol glycan anchor biosynthesis, class V	122	1	0	1	0	0	hsa-miR-23b-5p	-0.04	-0.23	N/A
CLUAP1	ENST00000576634.1	clusterin associated protein 1	99	1	1	0	0	1	hsa-miR-23b-5p	-0.03	-0.23	N/A
IL17RB	ENST00000288167.3	interleukin 17 receptor B	573	1	0	0	1	1	hsa-miR-23b-5p	-0.03	-0.23	N/A
PSD3	ENST00000327040.8	pleckstrin and Sec7 domain containing 3	133	2	1	0	1	0	hsa-miR-23b-5p	-0.03	-0.23	N/A
ZNF71	ENST00000328070.6	zinc finger protein 71	152	2	0	1	1	0	hsa-miR-23b-5p	-0.02	-0.23	N/A
CORO7	ENST00000251166.4	coronin 7	113	5	0	1	4	0	hsa-miR-23b-5p	-0.01	-0.23	N/A
ST5	ENST00000526757.1	suppression of tumorigenicity 5	139	1	0	1	0	1	hsa-miR-23b-5p	0	-0.23	N/A
RP11-210M15.2	ENST00000559008.1	Uncharacterized protein	5	3	0	1	2	0	hsa-miR-23b-5p	0	-0.23	N/A
LAX1	ENST00000442561.2	lymphocyte transmembrane adaptor 1	5	1	1	0	0	1	hsa-miR-23b-5p	0	-0.23	N/A
ZSCAN12	ENST00000361028.1	zinc finger and SCAN domain containing 12	117	1	0	1	0	0	hsa-miR-23b-5p	-0.22	-0.22	N/A
ST8SIA4	ENST00000231461.5	ST8 alpha-N-acetyl-neuraminide alpha-2,8-sialyltransferase 4	5	1	0	1	0	0	hsa-miR-23b-5p	-0.22	-0.22	N/A
TRIM49D1	ENST00000530311.2	tripartite motif containing 49D1	5	1	0	1	0	0	hsa-miR-23b-5p	-0.22	-0.22	N/A
ATXN1	ENST00000244769.4	ataxin 1	106	1	1	0	0	0	hsa-miR-23b-5p	-0.22	-0.22	N/A
REPIN1	ENST00000479668.1	replication initiator 1	2836	1	1	0	0	0	hsa-miR-23b-5p	-0.22	-0.22	N/A
INTS9	ENST00000521022.1	integrator complex subunit 9	85	1	0	0	1	0	hsa-miR-23b-5p	-0.22	-0.22	N/A
C20orf24	ENST00000373852.5	chromosome 20 open reading frame 24	6086	1	0	1	0	0	hsa-miR-23b-5p	-0.22	-0.22	N/A
AVPR2	ENST00000370049.1	arginine vasopressin receptor 2	5	1	0	0	1	0	hsa-miR-23a-5p	-0.22	-0.22	N/A
LARP1	ENST00000336314.4	La ribonucleoprotein domain family, member 1	4979	2	0	2	0	0	hsa-miR-23b-5p	-0.22	-0.22	N/A
SLC26A9	ENST00000367135.3	solute carrier family 26 (anion exchanger), member 9	18	1	0	1	0	0	hsa-miR-23b-5p	-0.22	-0.22	N/A
FAM131B	ENST00000443739.2	family with sequence similarity 131, member B	5	1	1	0	0	0	hsa-miR-23b-5p	-0.22	-0.22	N/A
SASH3	ENST00000356892.3	SAM and SH3 domain containing 3	5	1	0	0	1	0	hsa-miR-23b-5p	-0.22	-0.22	N/A
PHOSPHO1	ENST00000310544.4	phosphatase, orphan 1	7	1	1	0	0	0	hsa-miR-23b-5p	-0.22	-0.22	N/A
C12orf54	ENST00000314014.2	chromosome 12 open reading frame 54	5	1	0	0	1	0	hsa-miR-23b-5p	-0.22	-0.22	N/A
TMEM256-PLSCR3	ENST00000324822.11	TMEM256-PLSCR3 readthrough (NMD candidate)	976	1	1	0	0	0	hsa-miR-23b-5p	-0.22	-0.22	N/A
PKDCC	ENST00000294964.5	protein kinase domain containing, cytoplasmic	123	1	0	1	0	0	hsa-miR-23b-5p	-0.22	-0.22	N/A
TICRR	ENST00000268138.7	TOPBP1-interacting checkpoint and replication regulator	314	1	1	0	0	0	hsa-miR-23b-5p	-0.22	-0.22	N/A
TMEM214	ENST00000238788.9	transmembrane protein 214	1344	1	0	1	0	0	hsa-miR-23b-5p	-0.22	-0.22	N/A
HAPLN1	ENST00000274341.4	hyaluronan and proteoglycan link protein 1	5	2	0	1	1	0	hsa-miR-23b-5p	-0.22	-0.22	N/A
TGIF2-C20orf24	ENST00000558530.1	TGIF2-C20orf24 readthrough	6086	1	0	1	0	0	hsa-miR-23b-5p	-0.22	-0.22	N/A
FLAD1	ENST00000368432.1	flavin adenine dinucleotide synthetase 1	186	1	0	1	0	0	hsa-miR-23b-5p	-0.22	-0.22	N/A
ZNF788	ENST00000430298.2	zinc finger family member 788	16	1	0	1	0	1	hsa-miR-23b-5p	-0.22	-0.22	N/A
DGKE	ENST00000284061.3	diacylglycerol kinase, epsilon 64kDa	470	2	0	1	1	2	hsa-miR-23b-5p	-0.22	-0.22	N/A
KIAA1199	ENST00000220244.3	KIAA1199	660	1	1	0	0	0	hsa-miR-23b-5p	-0.22	-0.22	N/A
CTD-2207O23.12	ENST00000599312.1	Uncharacterized protein	32	1	0	1	0	0	hsa-miR-23b-5p	-0.22	-0.22	N/A
C1orf87	ENST00000450089.2	chromosome 1 open reading frame 87	5	1	0	0	1	0	hsa-miR-23b-5p	-0.22	-0.22	N/A
CCL11	ENST00000305869.3	chemokine (C-C motif) ligand 11	12	1	0	0	1	0	hsa-miR-23b-5p	-0.22	-0.22	N/A
HSD11B1L	ENST00000581893.1	hydroxysteroid (11-beta) dehydrogenase 1-like	211	1	0	1	0	0	hsa-miR-23b-5p	-0.22	-0.22	N/A
KCTD12	ENST00000377474.2	potassium channel tetramerization domain containing 12	404	2	0	1	1	0	hsa-miR-23b-5p	-0.22	-0.22	N/A
ATCAY	ENST00000450849.2	ataxia, cerebellar, Cayman type	5	2	1	0	1	0	hsa-miR-23b-5p	-0.22	-0.22	N/A
GDF6	ENST00000287020.5	growth differentiation factor 6	14	1	0	1	0	0	hsa-miR-23b-5p	-0.22	-0.22	N/A
PCSK4	ENST00000300954.5	proprotein convertase subtilisin/kexin type 4	5	1	0	1	0	0	hsa-miR-23b-5p	-0.22	-0.22	N/A
AC093802.1	ENST00000407524.1	Uncharacterized protein	5	1	0	0	1	1	hsa-miR-23b-5p	-0.22	-0.22	N/A
SHFM1	ENST00000248566.2	split hand/foot malformation (ectrodactyly) type 1	96	1	0	0	1	0	hsa-miR-23b-5p	-0.22	-0.22	N/A
CD99L2	ENST00000370377.3	CD99 molecule-like 2	303	1	0	1	0	0	hsa-miR-23b-5p	-0.21	-0.22	N/A
WDR55	ENST00000358337.5	WD repeat domain 55	251	1	0	1	0	0	hsa-miR-23b-5p	-0.21	-0.22	N/A
EPB41L5	ENST00000443902.2	erythrocyte membrane protein band 4.1 like 5	108	1	1	0	0	0	hsa-miR-23b-5p	-0.21	-0.22	N/A
GMEB1	ENST00000373816.1	glucocorticoid modulatory element binding protein 1	154	2	1	0	1	0	hsa-miR-23b-5p	-0.19	-0.22	N/A
ARL10	ENST00000310389.5	ADP-ribosylation factor-like 10	236	2	0	1	1	1	hsa-miR-23b-5p	-0.18	-0.22	N/A
CTDSPL	ENST00000443503.2	CTD (carboxy-terminal domain, RNA polymerase II, polypeptide A) small phosphatase-like	372	1	0	0	1	2	hsa-miR-23b-5p	-0.18	-0.22	N/A
SGPL1	ENST00000373202.3	sphingosine-1-phosphate lyase 1	105	1	1	0	0	1	hsa-miR-23b-5p	-0.18	-0.22	N/A
ADNP2	ENST00000262198.4	ADNP homeobox 2	808	1	0	1	0	0	hsa-miR-23b-5p	-0.18	-0.22	N/A
MEX3A	ENST00000532414.2	mex-3 RNA binding family member A	912	2	0	2	0	0	hsa-miR-23b-5p	-0.17	-0.22	N/A
SLC5A3	ENST00000608209.1	sodium/myo-inositol cotransporter	24	1	0	1	0	0	hsa-miR-23b-5p	-0.16	-0.22	N/A
SLC5A3	ENST00000381151.3	solute carrier family 5 (sodium/myo-inositol cotransporter), member 3	24	1	0	1	0	0	hsa-miR-23b-5p	-0.16	-0.22	N/A
AL021546.6	ENST00000551806.1	Glutamyl-tRNA(Gln) amidotransferase subunit C, mitochondrial	781	2	0	1	1	2	hsa-miR-23b-5p	-0.15	-0.22	N/A
PLXDC1	ENST00000315392.4	plexin domain containing 1	9	1	1	0	0	0	hsa-miR-23b-5p	-0.12	-0.22	N/A
FBXO42	ENST00000375592.3	F-box protein 42	854	1	0	1	0	0	hsa-miR-23b-5p	-0.1	-0.22	N/A
STX6	ENST00000258301.5	syntaxin 6	348	1	1	0	0	0	hsa-miR-23b-5p	-0.1	-0.22	N/A
ADD2	ENST00000264436.4	adducin 2 (beta)	59	2	1	1	0	1	hsa-miR-23b-5p	-0.1	-0.22	N/A
KIF6	ENST00000287152.7	kinesin family member 6	12	3	1	0	2	2	hsa-miR-23b-5p	-0.09	-0.22	N/A
SCIN	ENST00000297029.5	scinderin	23	4	0	1	3	1	hsa-miR-23b-5p	-0.09	-0.22	N/A
GGPS1	ENST00000282841.5	geranylgeranyl diphosphate synthase 1	184	2	0	0	2	0	hsa-miR-23b-5p	-0.08	-0.22	N/A
FANCA	ENST00000568369.1	Fanconi anemia, complementation group A	348	3	1	0	2	0	hsa-miR-23b-5p	-0.06	-0.22	N/A
XRCC2	ENST00000359321.1	X-ray repair complementing defective repair in Chinese hamster cells 2	140	1	1	0	0	1	hsa-miR-23b-5p	-0.03	-0.22	N/A
MYCBP	ENST00000397572.2	MYC binding protein	85	1	0	1	0	1	hsa-miR-23b-5p	-0.02	-0.22	N/A
SRM	ENST00000376957.2	spermidine synthase	46	1	0	1	0	0	hsa-miR-23b-5p	-0.02	-0.22	N/A
IMPA2	ENST00000269159.3	inositol(myo)-1(or 4)-monophosphatase 2	2916	1	1	0	0	1	hsa-miR-23b-5p	-0.01	-0.22	N/A
ORMDL2	ENST00000243045.5	ORM1-like 2 (S. cerevisiae)	1649	1	0	1	0	1	hsa-miR-23b-5p	0	-0.22	N/A
CACNG1	ENST00000226021.3	calcium channel, voltage-dependent, gamma subunit 1	5	1	0	0	1	1	hsa-miR-23b-5p	0	-0.22	N/A
CRCP	ENST00000415001.2	CGRP receptor component	1776	3	0	1	2	4	hsa-miR-23a-5p	0	-0.22	N/A
RIMS2	ENST00000507740.1	regulating synaptic membrane exocytosis 2	8	1	0	1	0	0	hsa-miR-23b-5p	-0.21	-0.21	N/A
EID2B	ENST00000326282.4	EP300 interacting inhibitor of differentiation 2B	156	1	0	0	1	0	hsa-miR-23b-5p	-0.21	-0.21	N/A
TSPYL5	ENST00000322128.3	TSPY-like 5	20	1	0	1	0	0	hsa-miR-23b-5p	-0.21	-0.21	N/A
PPM1E	ENST00000308249.2	protein phosphatase, Mg2+/Mn2+ dependent, 1E	178	1	0	1	0	0	hsa-miR-23b-5p	-0.21	-0.21	N/A
SHKBP1	ENST00000291842.5	SH3KBP1 binding protein 1	649	1	0	1	0	0	hsa-miR-23b-5p	-0.21	-0.21	N/A
CBFA2T2	ENST00000375279.2	core-binding factor, runt domain, alpha subunit 2; translocated to, 2	107	1	0	1	0	0	hsa-miR-23b-5p	-0.21	-0.21	N/A
ZBTB8B	ENST00000609129.1	zinc finger and BTB domain containing 8B	18	2	0	1	1	0	hsa-miR-23b-5p	-0.21	-0.21	N/A
IRAK1	ENST00000369980.3	interleukin-1 receptor-associated kinase 1	54	1	0	1	0	0	hsa-miR-23b-5p	-0.21	-0.21	N/A
PERP	ENST00000421351.3	PERP, TP53 apoptosis effector	437	1	0	0	1	0	hsa-miR-23b-5p	-0.21	-0.21	N/A
CNPPD1	ENST00000360507.5	cyclin Pas1/PHO80 domain containing 1	234	1	0	1	0	0	hsa-miR-23b-5p	-0.21	-0.21	N/A
ZNF777	ENST00000247930.4	zinc finger protein 777	122	1	0	1	0	0	hsa-miR-23b-5p	-0.21	-0.21	N/A
AP000889.3	ENST00000600612.1	HCG2032453; Uncharacterized protein; cDNA FLJ25337 fis, clone TST00714	5	1	0	0	1	0	hsa-miR-23b-5p	-0.21	-0.21	N/A
CLOCK	ENST00000309964.4	clock circadian regulator	86	1	0	1	0	1	hsa-miR-23b-5p	-0.21	-0.21	N/A
COMTD1	ENST00000372538.3	catechol-O-methyltransferase domain containing 1	138	1	0	1	0	1	hsa-miR-23b-5p	-0.21	-0.21	N/A
CDPF1	ENST00000404744.1	cysteine-rich, DPF motif domain containing 1	169	1	0	1	0	0	hsa-miR-23b-5p	-0.21	-0.21	N/A
SLC6A2	ENST00000567238.1	solute carrier family 6 (neurotransmitter transporter), member 2	5	1	0	1	0	0	hsa-miR-23b-5p	-0.21	-0.21	N/A
TAS2R20	ENST00000538986.1	taste receptor, type 2, member 20	17	1	0	0	1	0	hsa-miR-23b-5p	-0.21	-0.21	N/A
TNFSF8	ENST00000223795.2	tumor necrosis factor (ligand) superfamily, member 8	5	1	0	1	0	1	hsa-miR-23b-5p	-0.21	-0.21	N/A
UBE2O	ENST00000319380.7	ubiquitin-conjugating enzyme E2O	239	1	0	1	0	0	hsa-miR-23b-5p	-0.21	-0.21	N/A
ZNF549	ENST00000602149.1	zinc finger protein 549	7	1	0	1	0	0	hsa-miR-23b-5p	-0.21	-0.21	N/A
LGI2	ENST00000382114.4	leucine-rich repeat LGI family, member 2	32	2	0	1	1	0	hsa-miR-23b-5p	-0.21	-0.21	N/A
ACVR1B	ENST00000257963.4	activin A receptor, type IB	3319	1	0	1	0	1	hsa-miR-23b-5p	-0.21	-0.21	N/A
COQ5	ENST00000288532.6	coenzyme Q5 homolog, methyltransferase (S. cerevisiae)	295	1	0	0	1	0	hsa-miR-23b-5p	-0.21	-0.21	N/A
VDAC3	ENST00000022615.4	voltage-dependent anion channel 3	45	1	0	0	1	0	hsa-miR-23b-5p	-0.21	-0.21	N/A
MBTPS2	ENST00000379484.5	membrane-bound transcription factor peptidase, site 2	1711	1	0	1	0	0	hsa-miR-23b-5p	-0.21	-0.21	N/A
NEXN	ENST00000457030.1	nexilin (F actin binding protein)	160	1	0	0	1	0	hsa-miR-23b-5p	-0.21	-0.21	N/A
DNAL4	ENST00000216068.4	dynein, axonemal, light chain 4	9	1	0	1	0	0	hsa-miR-23b-5p	-0.21	-0.21	N/A
MROH8	ENST00000441008.2	maestro heat-like repeat family member 8	8	1	0	0	1	0	hsa-miR-23b-5p	-0.21	-0.21	N/A
KLHDC7A	ENST00000400664.1	kelch domain containing 7A	5	2	0	1	1	0	hsa-miR-23b-5p	-0.21	-0.21	N/A
H6PD	ENST00000377403.2	hexose-6-phosphate dehydrogenase (glucose 1-dehydrogenase)	467	4	1	2	1	1	hsa-miR-23b-5p	-0.21	-0.21	N/A
SLC4A5	ENST00000423644.1	solute carrier family 4 (sodium bicarbonate cotransporter), member 5	6	2	1	0	1	0	hsa-miR-23b-5p	-0.21	-0.21	N/A
UBE2R2	ENST00000263228.3	ubiquitin-conjugating enzyme E2R 2	2442	1	0	0	1	0	hsa-miR-23b-5p	-0.21	-0.21	N/A
ISG20L2	ENST00000313146.6	interferon stimulated exonuclease gene 20kDa-like 2	89	2	0	0	2	0	hsa-miR-23b-5p	-0.21	-0.21	N/A
PALM	ENST00000338448.5	paralemmin	341	2	0	2	0	0	hsa-miR-23b-5p	-0.21	-0.21	N/A
C4orf6	ENST00000195455.2	chromosome 4 open reading frame 6	5	1	0	0	1	0	hsa-miR-23a-5p	-0.21	-0.21	N/A
FAM46C	ENST00000369448.3	family with sequence similarity 46, member C	74	1	0	1	0	1	hsa-miR-23b-5p	-0.2	-0.21	N/A
BMP7	ENST00000395863.3	bone morphogenetic protein 7	83	1	0	1	0	1	hsa-miR-23b-5p	-0.2	-0.21	N/A
MFAP3	ENST00000436816.1	microfibrillar-associated protein 3	1139	1	0	0	1	1	hsa-miR-23b-5p	-0.19	-0.21	N/A
ACER2	ENST00000340967.2	alkaline ceramidase 2	44	1	0	1	0	0	hsa-miR-23b-5p	-0.19	-0.21	N/A
PTPN21	ENST00000328736.3	protein tyrosine phosphatase, non-receptor type 21	104	1	0	1	0	0	hsa-miR-23b-5p	-0.19	-0.21	N/A
BSG	ENST00000346916.4	basigin	6876	1	0	1	0	0	hsa-miR-23b-5p	-0.18	-0.21	N/A
PRDM6	ENST00000407847.4	PR domain containing 6	69	1	0	1	0	2	hsa-miR-23b-5p	-0.17	-0.21	N/A
SH2D4A	ENST00000265807.3	SH2 domain containing 4A	131	1	0	1	0	0	hsa-miR-23b-5p	-0.17	-0.21	N/A
C1orf116	ENST00000359470.5	chromosome 1 open reading frame 116	17	1	0	1	0	1	hsa-miR-23b-5p	-0.15	-0.21	N/A
PRPF4B	ENST00000337659.6	pre-mRNA processing factor 4B	602	1	0	1	0	0	hsa-miR-23b-5p	-0.15	-0.21	N/A
ZHX3	ENST00000309060.3	zinc fingers and homeoboxes 3	131	2	1	1	0	1	hsa-miR-23b-5p	-0.14	-0.21	N/A
ZRSR1	ENST00000391338.1	zinc finger (CCCH type), RNA-binding motif and serine/arginine rich 1	17	1	1	0	0	0	hsa-miR-23b-5p	-0.12	-0.21	N/A
SCAMP1	ENST00000538629.1	secretory carrier membrane protein 1	816	2	0	0	2	0	hsa-miR-23b-5p	-0.11	-0.21	N/A
CLEC2D	ENST00000261340.7	C-type lectin domain family 2, member D	11	1	0	1	0	0	hsa-miR-23b-5p	-0.11	-0.21	N/A
WFDC6	ENST00000600168.1	WAP four-disulfide core domain 6	5	1	0	0	1	1	hsa-miR-23b-5p	-0.09	-0.21	N/A
NUDT3	ENST00000607016.1	nudix (nucleoside diphosphate linked moiety X)-type motif 3	190	3	0	2	1	0	hsa-miR-23b-5p	-0.08	-0.21	N/A
C6orf132	ENST00000341865.4	chromosome 6 open reading frame 132	17	2	1	0	1	0	hsa-miR-23b-5p	-0.08	-0.21	N/A
SIRT3	ENST00000382743.4	sirtuin 3	408	1	0	1	0	0	hsa-miR-23b-5p	-0.05	-0.21	N/A
PDF	ENST00000288022.1	peptide deformylase (mitochondrial)	190	2	0	0	2	0	hsa-miR-23b-5p	-0.05	-0.21	N/A
NRG2	ENST00000394770.1	neuregulin 2	9	2	1	0	1	0	hsa-miR-23b-5p	-0.05	-0.21	N/A
RHCG	ENST00000544600.1	Rh family, C glycoprotein	7	1	1	0	0	1	hsa-miR-23b-5p	-0.05	-0.21	N/A
PSMG1	ENST00000331573.3	proteasome (prosome, macropain) assembly chaperone 1	31	2	0	1	1	2	hsa-miR-23b-5p	-0.04	-0.21	N/A
DUSP28	ENST00000405954.1	dual specificity phosphatase 28	84	2	0	2	0	0	hsa-miR-23b-5p	-0.03	-0.21	N/A
C8orf34	ENST00000337103.4	chromosome 8 open reading frame 34	38	1	0	0	1	0	hsa-miR-23b-5p	-0.03	-0.21	N/A
RAD51D	ENST00000345365.6	RAD51 paralog D	73	1	1	0	0	0	hsa-miR-23b-5p	-0.02	-0.21	N/A
TMEM44	ENST00000381975.3	transmembrane protein 44	45	2	0	0	2	0	hsa-miR-23b-5p	-0.02	-0.21	N/A
HYI	ENST00000372432.1	hydroxypyruvate isomerase (putative)	291	1	0	0	1	0	hsa-miR-23b-5p	-0.01	-0.21	N/A
GID4	ENST00000268719.4	GID complex subunit 4	79	1	0	1	0	0	hsa-miR-23b-5p	-0.01	-0.21	N/A
LPAR2	ENST00000586703.1	lysophosphatidic acid receptor 2	45	3	0	0	3	0	hsa-miR-23b-5p	-0.01	-0.21	N/A
SNX24	ENST00000513881.1	sorting nexin 24	352	1	0	1	0	0	hsa-miR-23b-5p	-0.01	-0.21	N/A
ZNF280D	ENST00000558320.1	zinc finger protein 280D	173	1	1	0	0	0	hsa-miR-23b-5p	-0.01	-0.21	N/A
TROAP	ENST00000257909.3	trophinin associated protein	270	1	0	1	0	0	hsa-miR-23b-5p	0	-0.21	N/A
NLE1	ENST00000586869.1	notchless homolog 1 (Drosophila)	526	1	0	1	0	1	hsa-miR-23b-5p	0	-0.21	N/A
ACADM	ENST00000370841.4	acyl-CoA dehydrogenase, C-4 to C-12 straight chain	5800	1	0	0	1	0	hsa-miR-23b-5p	0	-0.21	N/A
MRPS23	ENST00000313608.8	mitochondrial ribosomal protein S23	7140	2	1	0	1	1	hsa-miR-23b-5p	0	-0.21	N/A
TREM1	ENST00000244709.4	triggering receptor expressed on myeloid cells 1	5	1	0	1	0	0	hsa-miR-23b-5p	0	-0.21	N/A
DDX4	ENST00000505374.1	DEAD (Asp-Glu-Ala-Asp) box polypeptide 4	5	1	0	0	1	1	hsa-miR-23b-5p	0	-0.21	N/A
C11orf91	ENST00000379011.4	chromosome 11 open reading frame 91	241	1	0	1	0	0	hsa-miR-23a-5p	0	-0.21	N/A
SAA1	ENST00000405158.2	serum amyloid A1	48	1	0	1	0	0	hsa-miR-23a-5p	0	-0.21	N/A
RFX1	ENST00000254325.4	regulatory factor X, 1 (influences HLA class II expression)	44	1	0	1	0	0	hsa-miR-23b-5p	-0.2	-0.2	N/A
DMRTA2	ENST00000418121.1	DMRT-like family A2	9	1	0	1	0	0	hsa-miR-23b-5p	-0.2	-0.2	N/A
CEND1	ENST00000330106.4	cell cycle exit and neuronal differentiation 1	28	1	0	1	0	0	hsa-miR-23b-5p	-0.2	-0.2	N/A
DRAXIN	ENST00000294485.5	dorsal inhibitory axon guidance protein	5	2	0	1	1	2	hsa-miR-23b-5p	-0.2	-0.2	N/A
RUNX1T1	ENST00000523629.1	runt-related transcription factor 1; translocated to, 1 (cyclin D-related)	9	1	0	1	0	0	hsa-miR-23b-5p	-0.2	-0.2	N/A
DPP10	ENST00000410059.1	dipeptidyl-peptidase 10 (non-functional)	5	1	0	1	0	1	hsa-miR-23b-5p	-0.2	-0.2	N/A
SYT2	ENST00000367267.1	synaptotagmin II	5	2	0	2	0	0	hsa-miR-23b-5p	-0.2	-0.2	N/A
CRHR1	ENST00000398285.3	corticotropin releasing hormone receptor 1	9	1	0	1	0	0	hsa-miR-23b-5p	-0.2	-0.2	N/A
AJAP1	ENST00000378191.4	adherens junctions associated protein 1	5	2	0	2	0	0	hsa-miR-23b-5p	-0.2	-0.2	N/A
SPIN3	ENST00000374919.3	spindlin family, member 3	12	1	0	1	0	0	hsa-miR-23b-5p	-0.2	-0.2	N/A
FAM118B	ENST00000533050.1	family with sequence similarity 118, member B	788	1	0	0	1	0	hsa-miR-23b-5p	-0.2	-0.2	N/A
MAGEC3	ENST00000448920.1	melanoma antigen family C, 3	5	1	0	1	0	0	hsa-miR-23b-5p	-0.2	-0.2	N/A
SLC1A2	ENST00000278379.3	solute carrier family 1 (glial high affinity glutamate transporter), member 2	5	2	0	1	1	0	hsa-miR-23b-5p	-0.2	-0.2	N/A
ITLN2	ENST00000368029.3	intelectin 2	5	1	0	0	1	0	hsa-miR-23b-5p	-0.2	-0.2	N/A
CFL2	ENST00000341223.3	cofilin 2 (muscle)	902	1	0	0	1	0	hsa-miR-23b-5p	-0.2	-0.2	N/A
UBL4A	ENST00000369660.4	ubiquitin-like 4A	3118	1	0	1	0	0	hsa-miR-23b-5p	-0.2	-0.2	N/A
SSNA1	ENST00000322310.5	Sjogren syndrome nuclear autoantigen 1	160	1	0	0	1	0	hsa-miR-23b-5p	-0.2	-0.2	N/A
SRPX	ENST00000538295.1	sushi-repeat containing protein, X-linked	1704	1	0	0	1	0	hsa-miR-23b-5p	-0.2	-0.2	N/A
OR2C3	ENST00000366487.3	olfactory receptor, family 2, subfamily C, member 3	5	1	0	1	0	0	hsa-miR-23b-5p	-0.2	-0.2	N/A
HAPLN3	ENST00000359595.3	hyaluronan and proteoglycan link protein 3	299	1	0	0	1	0	hsa-miR-23b-5p	-0.2	-0.2	N/A
CD99	ENST00000381184.1	CD99 molecule	5	1	0	0	1	1	hsa-miR-23b-5p	-0.2	-0.2	N/A
IRX6	ENST00000290552.7	iroquois homeobox 6	5	1	0	0	1	0	hsa-miR-23b-5p	-0.2	-0.2	N/A
SDHAF1	ENST00000378887.2	succinate dehydrogenase complex assembly factor 1	2317	1	0	1	0	3	hsa-miR-23b-5p	-0.2	-0.2	N/A
METTL15	ENST00000342303.5	methyltransferase like 15	17	1	0	1	0	0	hsa-miR-23b-5p	-0.2	-0.2	N/A
FAM124B	ENST00000389874.3	family with sequence similarity 124B	5	2	0	0	2	0	hsa-miR-23b-5p	-0.2	-0.2	N/A
SIX6	ENST00000327720.5	SIX homeobox 6	5	1	0	1	0	0	hsa-miR-23b-5p	-0.2	-0.2	N/A
DRGX	ENST00000374139.2	dorsal root ganglia homeobox	5	1	0	1	0	0	hsa-miR-23b-5p	-0.2	-0.2	N/A
ZNF782	ENST00000481138.1	zinc finger protein 782	8	1	0	1	0	0	hsa-miR-23b-5p	-0.2	-0.2	N/A
DHRS4L2	ENST00000335125.6	dehydrogenase/reductase (SDR family) member 4 like 2	5	1	0	1	0	0	hsa-miR-23b-5p	-0.2	-0.2	N/A
SORCS2	ENST00000507866.2	sortilin-related VPS10 domain containing receptor 2	85	2	0	1	1	0	hsa-miR-23b-5p	-0.2	-0.2	N/A
PRR14L	ENST00000434485.1	proline rich 14-like	39	1	1	0	0	0	hsa-miR-23b-5p	-0.2	-0.2	N/A
FAM227A	ENST00000535113.1	family with sequence similarity 227, member A	16	2	1	0	1	2	hsa-miR-23b-5p	-0.2	-0.2	N/A
CHRNB2	ENST00000368476.3	cholinergic receptor, nicotinic, beta 2 (neuronal)	16	1	0	1	0	4	hsa-miR-23b-5p	-0.2	-0.2	N/A
HSPBP1	ENST00000255631.5	HSPA (heat shock 70kDa) binding protein, cytoplasmic cochaperone 1	368	1	0	1	0	0	hsa-miR-23b-5p	-0.2	-0.2	N/A
RAB40C	ENST00000248139.3	RAB40C, member RAS oncogene family	421	1	0	1	0	0	hsa-miR-23b-5p	-0.2	-0.2	N/A
HMGCL	ENST00000374490.3	3-hydroxymethyl-3-methylglutaryl-CoA lyase	1129	1	0	1	0	0	hsa-miR-23b-5p	-0.2	-0.2	N/A
ABCA10	ENST00000416101.2	ATP-binding cassette, sub-family A (ABC1), member 10	7	1	1	0	0	0	hsa-miR-23b-5p	-0.2	-0.2	N/A
FBLN5	ENST00000267620.10	fibulin 5	146	1	0	1	0	0	hsa-miR-23b-5p	-0.2	-0.2	N/A
CRYBA4	ENST00000354760.3	crystallin, beta A4	5	1	0	0	1	0	hsa-miR-23b-5p	-0.2	-0.2	N/A
PIP4K2C	ENST00000354947.5	phosphatidylinositol-5-phosphate 4-kinase, type II, gamma	457	1	0	1	0	1	hsa-miR-23b-5p	-0.19	-0.2	N/A
CTTN	ENST00000346329.3	cortactin	6158	1	0	1	0	0	hsa-miR-23b-5p	-0.19	-0.2	N/A
ACVR1C	ENST00000243349.8	activin A receptor, type IC	27	1	0	1	0	0	hsa-miR-23b-5p	-0.19	-0.2	N/A
SMIM12	ENST00000521580.2	small integral membrane protein 12	1091	1	0	0	1	1	hsa-miR-23b-5p	-0.17	-0.2	N/A
PDLIM3	ENST00000284770.5	PDZ and LIM domain 3	58	2	0	0	2	1	hsa-miR-23b-5p	-0.15	-0.2	N/A
BTD	ENST00000303498.5	biotinidase	183	1	1	0	0	1	hsa-miR-23b-5p	-0.15	-0.2	N/A
MCHR2	ENST00000281806.2	melanin-concentrating hormone receptor 2	5	2	0	0	2	0	hsa-miR-23b-5p	-0.14	-0.2	N/A
SNX1	ENST00000353874.4	sorting nexin 1	1296	1	0	1	0	0	hsa-miR-23b-5p	-0.14	-0.2	N/A
C6orf89	ENST00000480824.2	chromosome 6 open reading frame 89	1972	2	1	0	1	0	hsa-miR-23b-5p	-0.13	-0.2	N/A
ZNF704	ENST00000327835.3	zinc finger protein 704	124	3	0	0	3	0	hsa-miR-23b-5p	-0.13	-0.2	N/A
RPL13A	ENST00000391857.4	ribosomal protein L13a	121	1	0	0	1	0	hsa-miR-23b-5p	-0.12	-0.2	N/A
MTMR12	ENST00000280285.5	myotubularin related protein 12	156	1	0	1	0	0	hsa-miR-23b-5p	-0.12	-0.2	N/A
FAM102A	ENST00000373095.1	family with sequence similarity 102, member A	85	1	0	1	0	0	hsa-miR-23b-5p	-0.11	-0.2	N/A
INF2	ENST00000392634.4	inverted formin, FH2 and WH2 domain containing	484	2	1	1	0	0	hsa-miR-23b-5p	-0.11	-0.2	N/A
MCM8	ENST00000378896.3	minichromosome maintenance complex component 8	85	1	1	0	0	1	hsa-miR-23b-5p	-0.04	-0.2	N/A
SHROOM4	ENST00000376020.2	shroom family member 4	5	2	1	0	1	2	hsa-miR-23b-5p	-0.04	-0.2	N/A
ESYT2	ENST00000251527.5	extended synaptotagmin-like protein 2	529	2	0	1	1	0	hsa-miR-23b-5p	-0.04	-0.2	N/A
SMAGP	ENST00000603798.1	small cell adhesion glycoprotein	103	1	0	0	1	1	hsa-miR-23b-5p	-0.03	-0.2	N/A
UTP23	ENST00000309822.2	UTP23, small subunit (SSU) processome component, homolog (yeast)	54	2	0	0	2	0	hsa-miR-23b-5p	-0.03	-0.2	N/A
DRG1	ENST00000331457.4	developmentally regulated GTP binding protein 1	1478	1	0	1	0	0	hsa-miR-23b-5p	-0.02	-0.2	N/A
JDP2	ENST00000435893.2	Jun dimerization protein 2	110	1	0	1	0	0	hsa-miR-23b-5p	-0.02	-0.2	N/A
SUGT1	ENST00000310528.8	SGT1, suppressor of G2 allele of SKP1 (S. cerevisiae)	430	2	0	1	1	0	hsa-miR-23b-5p	-0.02	-0.2	N/A
TTL	ENST00000233336.6	tubulin tyrosine ligase	442	1	0	1	0	1	hsa-miR-23b-5p	-0.01	-0.2	N/A
CCDC115	ENST00000437688.2	coiled-coil domain containing 115	329	1	0	1	0	0	hsa-miR-23b-5p	-0.01	-0.2	N/A
ZNF451	ENST00000370708.4	zinc finger protein 451	190	1	0	1	0	0	hsa-miR-23b-5p	-0.01	-0.2	N/A
SLC29A3	ENST00000373189.5	solute carrier family 29 (equilibrative nucleoside transporter), member 3	174	1	0	1	0	0	hsa-miR-23b-5p	0	-0.2	N/A
AMACR	ENST00000335606.6	alpha-methylacyl-CoA racemase	308	1	0	1	0	0	hsa-miR-23b-5p	0	-0.2	N/A
FAM188A	ENST00000378036.1	family with sequence similarity 188, member A	326	1	0	0	1	0	hsa-miR-23b-5p	0	-0.2	N/A
OR4N4	ENST00000328795.4	olfactory receptor, family 4, subfamily N, member 4	5	1	0	0	1	0	hsa-miR-23b-5p	0	-0.2	N/A
IL1RAPL1	ENST00000378993.1	interleukin 1 receptor accessory protein-like 1	5	1	1	0	0	0	hsa-miR-23b-5p	0	-0.2	N/A
NDUFB5	ENST00000493866.1	NADH dehydrogenase (ubiquinone) 1 beta subcomplex, 5, 16kDa	5395	1	0	0	1	1	hsa-miR-23b-5p	0	-0.2	N/A
SIRT5	ENST00000606117.1	sirtuin 5	72	1	1	0	0	0	hsa-miR-23a-5p	0	-0.2	N/A
GADD45G	ENST00000252506.6	growth arrest and DNA-damage-inducible, gamma	155	1	0	1	0	1	hsa-miR-23a-5p	0	-0.2	N/A
ADM5	ENST00000420022.3	adrenomedullin 5 (putative)	200	1	0	1	0	0	hsa-miR-23a-5p	0	-0.2	N/A
MFAP4	ENST00000497081.2	microfibrillar-associated protein 4	67	1	0	1	0	0	hsa-miR-23b-5p	-0.19	-0.19	N/A
KRTAP5-7	ENST00000398536.4	keratin associated protein 5-7	5	1	0	0	1	0	hsa-miR-23b-5p	-0.19	-0.19	N/A
KIAA1161	ENST00000297625.7	KIAA1161	18	1	1	0	0	1	hsa-miR-23b-5p	-0.19	-0.19	N/A
KRT80	ENST00000313234.5	keratin 80	617	2	0	2	0	0	hsa-miR-23b-5p	-0.19	-0.19	N/A
GAS1	ENST00000298743.7	growth arrest-specific 1	2904	1	0	1	0	0	hsa-miR-23b-5p	-0.19	-0.19	N/A
PLOD1	ENST00000196061.4	procollagen-lysine, 2-oxoglutarate 5-dioxygenase 1	5056	1	1	0	0	0	hsa-miR-23b-5p	-0.19	-0.19	N/A
DEC1	ENST00000374016.1	deleted in esophageal cancer 1	5	1	0	0	1	0	hsa-miR-23b-5p	-0.19	-0.19	N/A
CCL21	ENST00000259607.2	chemokine (C-C motif) ligand 21	5	1	0	0	1	0	hsa-miR-23b-5p	-0.19	-0.19	N/A
KIAA0040	ENST00000423313.1	KIAA0040	15	1	0	1	0	0	hsa-miR-23b-5p	-0.19	-0.19	N/A
TMEM105	ENST00000332900.1	transmembrane protein 105	5	1	0	1	0	1	hsa-miR-23b-5p	-0.19	-0.19	N/A
RP11-247C2.2	ENST00000563727.1	HCG2004779; Uncharacterized protein	5	1	0	1	0	1	hsa-miR-23b-5p	-0.19	-0.19	N/A
FUT9	ENST00000302103.5	fucosyltransferase 9 (alpha (1,3) fucosyltransferase)	5	1	0	1	0	0	hsa-miR-23b-5p	-0.19	-0.19	N/A
TRAPPC10	ENST00000291574.4	trafficking protein particle complex 10	302	1	0	1	0	0	hsa-miR-23b-5p	-0.19	-0.19	N/A
FCRLB	ENST00000336830.5	Fc receptor-like B	87	1	0	1	0	0	hsa-miR-23b-5p	-0.19	-0.19	N/A
KHDRBS2	ENST00000281156.4	KH domain containing, RNA binding, signal transduction associated 2	5	1	0	0	1	0	hsa-miR-23b-5p	-0.19	-0.19	N/A
KIAA0319L	ENST00000325722.3	KIAA0319-like	2090	1	0	1	0	1	hsa-miR-23b-5p	-0.19	-0.19	N/A
FOXN4	ENST00000355216.1	forkhead box N4	16	1	0	1	0	1	hsa-miR-23b-5p	-0.19	-0.19	N/A
DHX37	ENST00000308736.2	DEAH (Asp-Glu-Ala-His) box polypeptide 37	63	1	0	1	0	0	hsa-miR-23b-5p	-0.19	-0.19	N/A
DUSP7	ENST00000495880.1	dual specificity phosphatase 7	68	1	0	1	0	0	hsa-miR-23b-5p	-0.19	-0.19	N/A
GPD2	ENST00000310454.6	glycerol-3-phosphate dehydrogenase 2 (mitochondrial)	196	2	0	1	1	0	hsa-miR-23b-5p	-0.19	-0.19	N/A
SLC13A5	ENST00000433363.2	solute carrier family 13 (sodium-dependent citrate transporter), member 5	4848	1	0	1	0	1	hsa-miR-23b-5p	-0.19	-0.19	N/A
SOX13	ENST00000367204.1	SRY (sex determining region Y)-box 13	1061	1	0	1	0	0	hsa-miR-23b-5p	-0.19	-0.19	N/A
TMEM79	ENST00000295694.5	transmembrane protein 79	11	1	0	1	0	0	hsa-miR-23b-5p	-0.19	-0.19	N/A
ARHGEF15	ENST00000361926.3	Rho guanine nucleotide exchange factor (GEF) 15	5	2	0	1	1	0	hsa-miR-23b-5p	-0.19	-0.19	N/A
BCL6B	ENST00000293805.5	B-cell CLL/lymphoma 6, member B	7	1	0	1	0	0	hsa-miR-23b-5p	-0.19	-0.19	N/A
ALPL	ENST00000374840.3	alkaline phosphatase, liver/bone/kidney	251	1	0	1	0	0	hsa-miR-23b-5p	-0.19	-0.19	N/A
ADRA2B	ENST00000409345.3	adrenoceptor alpha 2B	7	1	0	1	0	0	hsa-miR-23b-5p	-0.19	-0.19	N/A
ULBP1	ENST00000229708.3	UL16 binding protein 1	16	1	0	0	1	1	hsa-miR-23b-5p	-0.19	-0.19	N/A
ANKS1A	ENST00000360359.3	ankyrin repeat and sterile alpha motif domain containing 1A	220	1	0	1	0	0	hsa-miR-23b-5p	-0.19	-0.19	N/A
RNF123	ENST00000327697.6	ring finger protein 123	85	1	0	0	1	0	hsa-miR-23b-5p	-0.19	-0.19	N/A
PRAMEF4	ENST00000235349.5	PRAME family member 4	5	1	0	0	1	0	hsa-miR-23b-5p	-0.19	-0.19	N/A
CLEC5A	ENST00000546910.1	C-type lectin domain family 5, member A	5	1	0	1	0	0	hsa-miR-23b-5p	-0.19	-0.19	N/A
KCNJ15	ENST00000328656.4	potassium inwardly-rectifying channel, subfamily J, member 15	5	2	1	0	1	2	hsa-miR-23b-5p	-0.19	-0.19	N/A
ZNF629	ENST00000262525.4	zinc finger protein 629	44	1	1	0	0	1	hsa-miR-23b-5p	-0.19	-0.19	N/A
VANGL1	ENST00000355485.2	VANGL planar cell polarity protein 1	721	1	1	0	0	0	hsa-miR-23b-5p	-0.19	-0.19	N/A
NOLC1	ENST00000405356.1	nucleolar and coiled-body phosphoprotein 1	375	1	0	1	0	0	hsa-miR-23b-5p	-0.19	-0.19	N/A
PRAMEF11	ENST00000535591.1	PRAME family member 11	5	1	0	0	1	0	hsa-miR-23b-5p	-0.19	-0.19	N/A
PRAMEF15	ENST00000330087.5	PRAME family member 15	5	1	0	0	1	0	hsa-miR-23b-5p	-0.19	-0.19	N/A
NANOS2	ENST00000341294.2	nanos homolog 2 (Drosophila)	5	1	0	1	0	0	hsa-miR-23b-5p	-0.19	-0.19	N/A
PRAMEF9	ENST00000376152.1	PRAME family member 9	5	1	0	0	1	0	hsa-miR-23b-5p	-0.19	-0.19	N/A
ABCG2	ENST00000515655.1	ATP-binding cassette, sub-family G (WHITE), member 2	20	1	0	0	1	1	hsa-miR-23b-5p	-0.18	-0.19	N/A
EXOC3	ENST00000512944.1	exocyst complex component 3	463	2	0	1	1	1	hsa-miR-23b-5p	-0.18	-0.19	N/A
ECE1	ENST00000415912.2	endothelin converting enzyme 1	1166	1	0	1	0	0	hsa-miR-23b-5p	-0.18	-0.19	N/A
TRPV3	ENST00000301365.4	transient receptor potential cation channel, subfamily V, member 3	13	1	0	1	0	1	hsa-miR-23b-5p	-0.18	-0.19	N/A
BUB3	ENST00000368865.4	BUB3 mitotic checkpoint protein	5237	1	0	0	1	1	hsa-miR-23b-5p	-0.16	-0.19	N/A
POLH	ENST00000372226.1	polymerase (DNA directed), eta	450	2	1	0	1	1	hsa-miR-23b-5p	-0.15	-0.19	N/A
TMEM231	ENST00000258173.6	transmembrane protein 231	243	1	0	0	1	1	hsa-miR-23b-5p	-0.14	-0.19	N/A
CREB5	ENST00000357727.2	cAMP responsive element binding protein 5	54	1	0	1	0	0	hsa-miR-23b-5p	-0.13	-0.19	N/A
SLC22A11	ENST00000301891.4	solute carrier family 22 (organic anion/urate transporter), member 11	7	1	0	1	0	1	hsa-miR-23b-5p	-0.13	-0.19	N/A
ZNF268	ENST00000542986.2	zinc finger protein 268	156	1	0	0	1	1	hsa-miR-23b-5p	-0.13	-0.19	N/A
C20orf112	ENST00000359676.5	chromosome 20 open reading frame 112	148	2	2	0	0	0	hsa-miR-23b-5p	-0.12	-0.19	N/A
ZNF394	ENST00000426306.2	zinc finger protein 394	77	2	0	0	2	0	hsa-miR-23b-5p	-0.12	-0.19	N/A
PCNX	ENST00000304743.2	pecanex homolog (Drosophila)	458	1	0	1	0	0	hsa-miR-23b-5p	-0.11	-0.19	N/A
LOH12CR1	ENST00000314565.4	loss of heterozygosity, 12, chromosomal region 1	135	1	0	0	1	0	hsa-miR-23b-5p	-0.1	-0.19	N/A
SIT1	ENST00000259608.3	signaling threshold regulating transmembrane adaptor 1	7	1	0	1	0	1	hsa-miR-23b-5p	-0.09	-0.19	N/A
MYOCD	ENST00000425538.1	myocardin	62	1	1	0	0	3	hsa-miR-23b-5p	-0.09	-0.19	N/A
NAA11	ENST00000286794.4	N(alpha)-acetyltransferase 11, NatA catalytic subunit	66	1	0	0	1	1	hsa-miR-23b-5p	-0.07	-0.19	N/A
POFUT2	ENST00000349485.5	protein O-fucosyltransferase 2	842	2	0	1	1	0	hsa-miR-23b-5p	-0.06	-0.19	N/A
MTL5	ENST00000255087.5	metallothionein-like 5, testis-specific (tesmin)	30	1	0	1	0	1	hsa-miR-23b-5p	-0.05	-0.19	N/A
MBD5	ENST00000407073.1	methyl-CpG binding domain protein 5	7	1	0	1	0	0	hsa-miR-23b-5p	-0.04	-0.19	N/A
SLC35B3	ENST00000379660.4	solute carrier family 35 (adenosine 3'-phospho 5'-phosphosulfate transporter), member B3	83	1	0	1	0	0	hsa-miR-23b-5p	-0.04	-0.19	N/A
CLMN	ENST00000298912.4	calmin (calponin-like, transmembrane)	53	2	0	1	1	0	hsa-miR-23b-5p	-0.03	-0.19	N/A
POLR1B	ENST00000409894.3	polymerase (RNA) I polypeptide B, 128kDa	996	3	0	0	3	0	hsa-miR-23b-5p	-0.02	-0.19	N/A
SLC35G1	ENST00000371408.3	solute carrier family 35, member G1	227	1	0	1	0	0	hsa-miR-23b-5p	-0.01	-0.19	N/A
TNIK	ENST00000436636.2	TRAF2 and NCK interacting kinase	106	1	0	1	0	0	hsa-miR-23b-5p	-0.01	-0.19	N/A
CNKSR3	ENST00000607772.1	CNKSR family member 3	567	2	0	1	1	4	hsa-miR-23b-5p	-0.01	-0.19	N/A
RABGGTB	ENST00000319942.3	Rab geranylgeranyltransferase, beta subunit	1644	1	0	0	1	0	hsa-miR-23b-5p	-0.01	-0.19	N/A
UBR4	ENST00000375254.3	ubiquitin protein ligase E3 component n-recognin 4	368	1	1	0	0	0	hsa-miR-23b-5p	-0.01	-0.19	N/A
FPGS	ENST00000373245.1	folylpolyglutamate synthase	117	1	0	1	0	0	hsa-miR-23b-5p	-0.01	-0.19	N/A
CHAF1B	ENST00000314103.5	chromatin assembly factor 1, subunit B (p60)	5408	1	0	1	0	1	hsa-miR-23b-5p	0	-0.19	N/A
TTC38	ENST00000381031.3	tetratricopeptide repeat domain 38	1352	1	0	1	0	1	hsa-miR-23b-5p	0	-0.19	N/A
TMEM43	ENST00000306077.4	transmembrane protein 43	2575	1	0	1	0	0	hsa-miR-23b-5p	0	-0.19	N/A
GOLGA7B	ENST00000370602.1	golgin A7 family, member B	5	1	1	0	0	0	hsa-miR-23a-5p	0	-0.19	N/A
MEF2C	ENST00000340208.5	myocyte enhancer factor 2C	70	1	0	1	0	1	hsa-miR-23b-5p	0	-0.19	N/A
MARCH8	ENST00000453424.2	membrane-associated ring finger (C3HC4) 8, E3 ubiquitin protein ligase	48	1	0	1	0	1	hsa-miR-23b-5p	-0.18	-0.18	N/A
ZNF211	ENST00000347302.3	zinc finger protein 211	420	1	0	0	1	0	hsa-miR-23b-5p	-0.18	-0.18	N/A
OGG1	ENST00000302008.8	8-oxoguanine DNA glycosylase	364	1	0	1	0	0	hsa-miR-23b-5p	-0.18	-0.18	N/A
PKIG	ENST00000372894.3	protein kinase (cAMP-dependent, catalytic) inhibitor gamma	1619	1	0	1	0	0	hsa-miR-23b-5p	-0.18	-0.18	N/A
TPD52L3	ENST00000344545.5	tumor protein D52-like 3	5	1	0	0	1	0	hsa-miR-23b-5p	-0.18	-0.18	N/A
CD101	ENST00000256652.4	CD101 molecule	5	1	0	0	1	0	hsa-miR-23b-5p	-0.18	-0.18	N/A
KDM6B	ENST00000254846.5	lysine (K)-specific demethylase 6B	8	1	0	1	0	0	hsa-miR-23b-5p	-0.18	-0.18	N/A
HSD17B6	ENST00000554643.1	hydroxysteroid (17-beta) dehydrogenase 6	25	1	0	0	1	0	hsa-miR-23b-5p	-0.18	-0.18	N/A
TGM2	ENST00000361475.2	transglutaminase 2	731	1	1	0	0	0	hsa-miR-23b-5p	-0.18	-0.18	N/A
ZFP36L2	ENST00000282388.3	ZFP36 ring finger protein-like 2	317	1	0	1	0	0	hsa-miR-23b-5p	-0.18	-0.18	N/A
KCNMB1	ENST00000274629.4	potassium large conductance calcium-activated channel, subfamily M, beta member 1	5	1	1	0	0	2	hsa-miR-23b-5p	-0.18	-0.18	N/A
ARHGAP17	ENST00000441763.2	Rho GTPase activating protein 17	1337	1	0	0	1	1	hsa-miR-23b-5p	-0.18	-0.18	N/A
OPCML	ENST00000331898.7	opioid binding protein/cell adhesion molecule-like	5	1	0	1	0	2	hsa-miR-23b-5p	-0.18	-0.18	N/A
RCC2	ENST00000375436.4	regulator of chromosome condensation 2	180	1	0	1	0	1	hsa-miR-23b-5p	-0.18	-0.18	N/A
HDGFRP3	ENST00000299633.4	Hepatoma-derived growth factor-related protein 3	2577	1	0	0	1	1	hsa-miR-23b-5p	-0.18	-0.18	N/A
ZBED1	ENST00000381223.4	zinc finger, BED-type containing 1	5	1	0	1	0	0	hsa-miR-23b-5p	-0.18	-0.18	N/A
LPL	ENST00000311322.8	lipoprotein lipase	7658	1	0	1	0	0	hsa-miR-23b-5p	-0.18	-0.18	N/A
EHHADH	ENST00000231887.3	enoyl-CoA, hydratase/3-hydroxyacyl CoA dehydrogenase	150	1	0	0	1	0	hsa-miR-23b-5p	-0.18	-0.18	N/A
CTSW	ENST00000528419.1	cathepsin W	5	1	0	0	1	0	hsa-miR-23b-5p	-0.18	-0.18	N/A
TMEM75	ENST00000539634.1	transmembrane protein 75	5	1	0	0	1	0	hsa-miR-23b-5p	-0.18	-0.18	N/A
DGKA	ENST00000551156.1	diacylglycerol kinase, alpha 80kDa	186	1	0	0	1	0	hsa-miR-23b-5p	-0.18	-0.18	N/A
TPX2	ENST00000300403.6	TPX2, microtubule-associated	64	1	0	0	1	0	hsa-miR-23b-5p	-0.18	-0.18	N/A
RP11-169F17.1	ENST00000581862.1	Protein LOC400655	5	1	0	0	1	0	hsa-miR-23b-5p	-0.18	-0.18	N/A
APPL2	ENST00000258530.3	adaptor protein, phosphotyrosine interaction, PH domain and leucine zipper containing 2	434	1	0	1	0	0	hsa-miR-23b-5p	-0.18	-0.18	N/A
FAXDC2	ENST00000326080.5	fatty acid hydroxylase domain containing 2	43	1	0	1	0	1	hsa-miR-23b-5p	-0.18	-0.18	N/A
SUMF1	ENST00000272902.5	sulfatase modifying factor 1	1341	1	0	1	0	0	hsa-miR-23b-5p	-0.18	-0.18	N/A
PHC1	ENST00000433083.2	polyhomeotic homolog 1 (Drosophila)	5	1	0	1	0	0	hsa-miR-23b-5p	-0.18	-0.18	N/A
EVA1A	ENST00000393913.3	eva-1 homolog A (C. elegans)	45	1	0	0	1	0	hsa-miR-23b-5p	-0.18	-0.18	N/A
TSSK6	ENST00000360913.3	testis-specific serine kinase 6	5	1	0	0	1	0	hsa-miR-23b-5p	-0.18	-0.18	N/A
TAC4	ENST00000352793.2	tachykinin 4 (hemokinin)	5	1	0	0	1	0	hsa-miR-23b-5p	-0.18	-0.18	N/A
SLC26A2	ENST00000286298.4	solute carrier family 26 (anion exchanger), member 2	748	1	1	0	0	1	hsa-miR-23b-5p	-0.18	-0.18	N/A
VEZF1	ENST00000584396.1	vascular endothelial zinc finger 1	209	1	0	0	1	1	hsa-miR-23b-5p	-0.18	-0.18	N/A
TRPM5	ENST00000155858.6	transient receptor potential cation channel, subfamily M, member 5	5	1	0	1	0	0	hsa-miR-23b-5p	-0.18	-0.18	N/A
AC079602.1	ENST00000539163.1		8	3	0	0	3	0	hsa-miR-23b-5p	-0.18	-0.18	N/A
ADAM19	ENST00000257527.4	ADAM metallopeptidase domain 19	981	1	0	1	0	0	hsa-miR-23b-5p	-0.18	-0.18	N/A
AC006132.1	ENST00000593161.1	uncharacterized protein LOC100287177	5	1	0	0	1	0	hsa-miR-23b-5p	-0.18	-0.18	N/A
LMX1A	ENST00000342310.3	LIM homeobox transcription factor 1, alpha	5	1	1	0	0	0	hsa-miR-23b-5p	-0.18	-0.18	N/A
PRAMEF5	ENST00000376168.1	PRAME family member 5	5	1	0	0	1	0	hsa-miR-23b-5p	-0.18	-0.18	N/A
PRAMEF6	ENST00000376182.1	PRAME family member 6	5	1	0	0	1	0	hsa-miR-23b-5p	-0.18	-0.18	N/A
CRKL	ENST00000354336.3	v-crk avian sarcoma virus CT10 oncogene homolog-like	2142	1	0	1	0	0	hsa-miR-23b-5p	-0.18	-0.18	N/A
TMEM97	ENST00000226230.6	transmembrane protein 97	10226	1	0	0	1	0	hsa-miR-23b-5p	-0.18	-0.18	N/A
ARHGAP23	ENST00000431231.2	Rho GTPase activating protein 23	289	1	0	1	0	1	hsa-miR-23b-5p	-0.17	-0.18	N/A
LCOR	ENST00000371103.3	ligand dependent nuclear receptor corepressor	94	1	0	1	0	0	hsa-miR-23b-5p	-0.17	-0.18	N/A
PDE7A	ENST00000401827.3	phosphodiesterase 7A	84	2	0	0	2	0	hsa-miR-23b-5p	-0.17	-0.18	N/A
PTPRJ	ENST00000418331.2	protein tyrosine phosphatase, receptor type, J	145	1	0	1	0	0	hsa-miR-23b-5p	-0.16	-0.18	N/A
GALNT15	ENST00000339732.5	UDP-N-acetyl-alpha-D-galactosamine:polypeptide N-acetylgalactosaminyltransferase 15	114	2	0	1	1	0	hsa-miR-23b-5p	-0.16	-0.18	N/A
WNT9B	ENST00000290015.2	wingless-type MMTV integration site family, member 9B	28	1	1	0	0	0	hsa-miR-23b-5p	-0.15	-0.18	N/A
ZFP30	ENST00000392144.1	ZFP30 zinc finger protein	41	3	0	0	3	1	hsa-miR-23b-5p	-0.13	-0.18	N/A
FAM212B	ENST00000357260.5	family with sequence similarity 212, member B	211	3	0	0	3	1	hsa-miR-23b-5p	-0.12	-0.18	N/A
ZNF226	ENST00000588883.1	zinc finger protein 226	327	2	0	0	2	0	hsa-miR-23b-5p	-0.1	-0.18	N/A
KIAA1324L	ENST00000450689.2	KIAA1324-like	181	1	0	1	0	1	hsa-miR-23b-5p	-0.1	-0.18	N/A
NKAP	ENST00000371410.3	NFKB activating protein	422	2	1	1	0	0	hsa-miR-23b-5p	-0.09	-0.18	N/A
TFAP2A	ENST00000379613.3	transcription factor AP-2 alpha (activating enhancer binding protein 2 alpha)	367	1	0	0	1	1	hsa-miR-23b-5p	-0.08	-0.18	N/A
HOXB6	ENST00000484302.2	homeobox B6	12	1	0	1	0	0	hsa-miR-23b-5p	-0.07	-0.18	N/A
HEXIM1	ENST00000332499.2	hexamethylene bis-acetamide inducible 1	179	1	0	1	0	1	hsa-miR-23b-5p	-0.06	-0.18	N/A
IKZF3	ENST00000346872.3	IKAROS family zinc finger 3 (Aiolos)	7	2	0	1	1	1	hsa-miR-23b-5p	-0.05	-0.18	N/A
PEX26	ENST00000329627.7	peroxisomal biogenesis factor 26	157	5	0	1	4	2	hsa-miR-23b-5p	-0.04	-0.18	N/A
MAP2K6	ENST00000590474.1	mitogen-activated protein kinase kinase 6	235	2	0	1	1	3	hsa-miR-23b-5p	-0.03	-0.18	N/A
DDR1	ENST00000361741.4	discoidin domain receptor tyrosine kinase 1	195	1	0	0	1	1	hsa-miR-23b-5p	-0.03	-0.18	N/A
HOXA13	ENST00000222753.4	homeobox A13	328	1	0	1	0	2	hsa-miR-23b-5p	-0.02	-0.18	N/A
KIAA1715	ENST00000272748.4	KIAA1715	858	2	1	1	0	1	hsa-miR-23b-5p	-0.02	-0.18	N/A
CDKN2AIPNL	ENST00000458198.2	CDKN2A interacting protein N-terminal like	133	1	1	0	0	0	hsa-miR-23b-5p	-0.01	-0.18	N/A
C17orf85	ENST00000158149.3	chromosome 17 open reading frame 85	718	1	0	0	1	1	hsa-miR-23b-5p	-0.01	-0.18	N/A
QSOX1	ENST00000367602.3	quiescin Q6 sulfhydryl oxidase 1	9246	1	1	0	0	0	hsa-miR-23b-5p	-0.01	-0.18	N/A
UBD	ENST00000377050.4	ubiquitin D	112	1	1	0	0	0	hsa-miR-23b-5p	0	-0.18	N/A
SIPA1	ENST00000534313.1	signal-induced proliferation-associated 1	424	1	1	0	0	0	hsa-miR-23b-5p	0	-0.18	N/A
BRF2	ENST00000220659.6	BRF2, RNA polymerase III transcription initiation factor 50 kDa subunit	229	1	0	1	0	0	hsa-miR-23b-5p	0	-0.18	N/A
ANAPC7	ENST00000455511.3	anaphase promoting complex subunit 7	819	1	0	1	0	0	hsa-miR-23b-5p	0	-0.18	N/A
DGCR14	ENST00000252137.6	DiGeorge syndrome critical region gene 14	269	1	0	1	0	0	hsa-miR-23b-5p	0	-0.18	N/A
RASA1	ENST00000456692.2	RAS p21 protein activator (GTPase activating protein) 1	1700	1	1	0	0	0	hsa-miR-23b-5p	0	-0.18	N/A
TIMELESS	ENST00000229201.4	timeless circadian clock	3085	2	0	0	2	0	hsa-miR-23b-5p	0	-0.18	N/A
CADM1	ENST00000452722.3	cell adhesion molecule 1	676	1	0	1	0	0	hsa-miR-23b-5p	0	-0.18	N/A
TIMM13	ENST00000215570.3	translocase of inner mitochondrial membrane 13 homolog (yeast)	5135	1	0	1	0	0	hsa-miR-23b-5p	0	-0.18	N/A
CCNK	ENST00000389879.5	cyclin K	1777	1	0	1	0	0	hsa-miR-23b-5p	0	-0.18	N/A
SLC16A3	ENST00000581287.1	solute carrier family 16 (monocarboxylate transporter), member 3	16333	5	0	4	1	0	hsa-miR-23b-5p	0	-0.18	N/A
AGPAT3	ENST00000291572.8	1-acylglycerol-3-phosphate O-acyltransferase 3	2443	2	0	1	1	0	hsa-miR-23a-5p	0	-0.18	N/A
COX8C	ENST00000342144.2	cytochrome c oxidase subunit VIIIC	5	2	0	0	2	0	hsa-miR-23b-5p	0	-0.18	N/A
GPR25	ENST00000304244.2	G protein-coupled receptor 25	5	1	0	0	1	0	hsa-miR-23a-5p	0	-0.18	N/A
RPS19	ENST00000598742.1	ribosomal protein S19	1150	1	0	0	1	1	hsa-miR-23b-5p	0	-0.18	N/A
PLXNC1	ENST00000258526.4	plexin C1	47	1	0	1	0	1	hsa-miR-23b-5p	-0.17	-0.17	N/A
DDX55	ENST00000238146.4	DEAD (Asp-Glu-Ala-Asp) box polypeptide 55	152	1	0	0	1	0	hsa-miR-23b-5p	-0.17	-0.17	N/A
CD93	ENST00000246006.4	CD93 molecule	5	2	1	1	0	0	hsa-miR-23b-5p	-0.17	-0.17	N/A
CCDC152	ENST00000361970.5	coiled-coil domain containing 152	5	1	0	0	1	0	hsa-miR-23b-5p	-0.17	-0.17	N/A
CAMK2B	ENST00000502837.2	calcium/calmodulin-dependent protein kinase II beta	11	1	0	0	1	0	hsa-miR-23a-5p	-0.17	-0.17	N/A
STPG1	ENST00000374409.1	sperm-tail PG-rich repeat containing 1	24	1	0	1	0	2	hsa-miR-23b-5p	-0.17	-0.17	N/A
KIAA1755	ENST00000279024.4	KIAA1755	5	1	0	1	0	0	hsa-miR-23b-5p	-0.17	-0.17	N/A
RALGPS1	ENST00000259351.5	Ral GEF with PH domain and SH3 binding motif 1	34	1	1	0	0	1	hsa-miR-23b-5p	-0.17	-0.17	N/A
RFTN2	ENST00000295049.4	raftlin family member 2	21	1	0	0	1	0	hsa-miR-23b-5p	-0.17	-0.17	N/A
PNMA2	ENST00000522362.2	paraneoplastic Ma antigen 2	362	1	0	1	0	0	hsa-miR-23b-5p	-0.17	-0.17	N/A
SLC25A19	ENST00000416858.2	solute carrier family 25 (mitochondrial thiamine pyrophosphate carrier), member 19	108	1	0	0	1	0	hsa-miR-23b-5p	-0.17	-0.17	N/A
WDR89	ENST00000394942.2	WD repeat domain 89	20	1	0	0	1	0	hsa-miR-23b-5p	-0.17	-0.17	N/A
ZNF672	ENST00000306562.3	zinc finger protein 672	189	1	0	1	0	0	hsa-miR-23b-5p	-0.17	-0.17	N/A
SPOCK1	ENST00000394945.1	sparc/osteonectin, cwcv and kazal-like domains proteoglycan (testican) 1	935	1	0	1	0	0	hsa-miR-23b-5p	-0.17	-0.17	N/A
CPEB4	ENST00000265085.5	cytoplasmic polyadenylation element binding protein 4	472	1	0	1	0	0	hsa-miR-23b-5p	-0.17	-0.17	N/A
ERBB2	ENST00000584450.1	v-erb-b2 avian erythroblastic leukemia viral oncogene homolog 2	511	2*	0	0	1	1	hsa-miR-23b-5p	-0.17	-0.17	N/A
C19orf82	ENST00000587536.1	chromosome 19 open reading frame 82	5	1	0	0	1	0	hsa-miR-23b-5p	-0.17	-0.17	N/A
NFE2L1	ENST00000585291.1	nuclear factor, erythroid 2-like 1	1605	1	0	1	0	1	hsa-miR-23b-5p	-0.17	-0.17	N/A
ALOX15	ENST00000570836.1	arachidonate 15-lipoxygenase	5	1	0	0	1	0	hsa-miR-23b-5p	-0.17	-0.17	N/A
CHRNA2	ENST00000407991.1	cholinergic receptor, nicotinic, alpha 2 (neuronal)	5	1	0	1	0	1	hsa-miR-23b-5p	-0.17	-0.17	N/A
PADI1	ENST00000375471.4	peptidyl arginine deiminase, type I	5	1	0	1	0	0	hsa-miR-23b-5p	-0.17	-0.17	N/A
TMEM181	ENST00000367090.3	transmembrane protein 181	924	1	0	1	0	1	hsa-miR-23b-5p	-0.17	-0.17	N/A
PAX9	ENST00000361487.6	paired box 9	53	1	0	0	1	0	hsa-miR-23b-5p	-0.17	-0.17	N/A
PRAMEF26	ENST00000423177.1	PRAME family member 26	5	1	0	0	1	0	hsa-miR-23b-5p	-0.17	-0.17	N/A
KCNK7	ENST00000394216.2	potassium channel, subfamily K, member 7	5	1	0	0	1	0	hsa-miR-23b-5p	-0.17	-0.17	N/A
ANO2	ENST00000327087.8	anoctamin 2	10	1	0	1	0	0	hsa-miR-23b-5p	-0.17	-0.17	N/A
FSCN3	ENST00000265825.5	fascin homolog 3, actin-bundling protein, testicular (Strongylocentrotus purpuratus)	5	1	0	0	1	0	hsa-miR-23b-5p	-0.17	-0.17	N/A
GALNT12	ENST00000375011.3	UDP-N-acetyl-alpha-D-galactosamine:polypeptide N-acetylgalactosaminyltransferase 12 (GalNAc-T12)	73	1	0	0	1	0	hsa-miR-23b-5p	-0.17	-0.17	N/A
KRT76	ENST00000332411.2	keratin 76	5	1	0	1	0	0	hsa-miR-23b-5p	-0.17	-0.17	N/A
GPR37L1	ENST00000367282.5	G protein-coupled receptor 37 like 1	5	1	0	0	1	0	hsa-miR-23b-5p	-0.17	-0.17	N/A
AC137932.1	ENST00000602042.1		5	1	0	1	0	0	hsa-miR-23b-5p	-0.17	-0.17	N/A
CD4	ENST00000011653.4	CD4 molecule	5	1	0	1	0	0	hsa-miR-23b-5p	-0.17	-0.17	N/A
EXOC1	ENST00000346134.7	exocyst complex component 1	565	1	0	0	1	0	hsa-miR-23b-5p	-0.17	-0.17	N/A
PRSS36	ENST00000268281.4	protease, serine, 36	5	1	0	0	1	0	hsa-miR-23b-5p	-0.17	-0.17	N/A
NUDT11	ENST00000375992.3	nudix (nucleoside diphosphate linked moiety X)-type motif 11	28	1	0	0	1	0	hsa-miR-23b-5p	-0.17	-0.17	N/A
SNN	ENST00000329565.5	stannin	663	1	0	1	0	0	hsa-miR-23b-5p	-0.16	-0.17	N/A
CANT1	ENST00000392446.5	calcium activated nucleotidase 1	538	1	0	1	0	0	hsa-miR-23b-5p	-0.16	-0.17	N/A
MSANTD4	ENST00000301919.4	Myb/SANT-like DNA-binding domain containing 4 with coiled-coils	304	1	0	0	1	1	hsa-miR-23b-5p	-0.16	-0.17	N/A
TOP3A	ENST00000321105.5	topoisomerase (DNA) III alpha	427	1	0	0	1	1	hsa-miR-23b-5p	-0.16	-0.17	N/A
RBBP4	ENST00000373493.5	retinoblastoma binding protein 4	486	2	0	0	2	1	hsa-miR-23b-5p	-0.16	-0.17	N/A
KLHL26	ENST00000300976.4	kelch-like family member 26	238	1	0	0	1	2	hsa-miR-23b-5p	-0.15	-0.17	N/A
MLXIP	ENST00000319080.7	MLX interacting protein	69	3	1	1	1	1	hsa-miR-23b-5p	-0.15	-0.17	N/A
DCTN5	ENST00000300087.2	dynactin 5 (p25)	764	2	0	0	2	4	hsa-miR-23b-5p	-0.13	-0.17	N/A
ITGA11	ENST00000423218.2	integrin, alpha 11	390	3	0	0	3	0	hsa-miR-23b-5p	-0.11	-0.17	N/A
CCDC127	ENST00000296824.3	coiled-coil domain containing 127	615	1	0	1	0	1	hsa-miR-23b-5p	-0.1	-0.17	N/A
ZNF426	ENST00000253115.2	zinc finger protein 426	70	3	0	0	3	1	hsa-miR-23b-5p	-0.09	-0.17	N/A
TMEM8A	ENST00000431232.2	transmembrane protein 8A	2174	1	0	1	0	0	hsa-miR-23b-5p	-0.08	-0.17	N/A
AGPAT6	ENST00000396987.3	1-acylglycerol-3-phosphate O-acyltransferase 6	474	1	0	1	0	0	hsa-miR-23b-5p	-0.08	-0.17	N/A
ZNF445	ENST00000425708.2	zinc finger protein 445	370	2	0	2	0	1	hsa-miR-23b-5p	-0.07	-0.17	N/A
PTBP2	ENST00000609116.1	polypyrimidine tract binding protein 2	70	2	0	1	1	0	hsa-miR-23b-5p	-0.07	-0.17	N/A
KCNAB3	ENST00000303790.2	potassium voltage-gated channel, shaker-related subfamily, beta member 3	35	1	0	0	1	0	hsa-miR-23b-5p	-0.07	-0.17	N/A
ZDHHC3	ENST00000296127.3	zinc finger, DHHC-type containing 3	426	1	1	0	0	1	hsa-miR-23b-5p	-0.05	-0.17	N/A
KIAA0408	ENST00000483725.3	KIAA0408	95	1	0	1	0	1	hsa-miR-23b-5p	-0.05	-0.17	N/A
FAS	ENST00000352159.4	Fas cell surface death receptor	378	1	0	0	1	0	hsa-miR-23b-5p	-0.05	-0.17	N/A
CLPB	ENST00000294053.3	ClpB caseinolytic peptidase B homolog (E. coli)	476	1	0	1	0	1	hsa-miR-23b-5p	-0.05	-0.17	N/A
C7orf41	ENST00000324453.8	chromosome 7 open reading frame 41	235	1	0	1	0	0	hsa-miR-23b-5p	-0.04	-0.17	N/A
CDON	ENST00000392693.3	cell adhesion associated, oncogene regulated	173	1	0	1	0	0	hsa-miR-23b-5p	-0.02	-0.17	N/A
TYW5	ENST00000354611.4	tRNA-yW synthesizing protein 5	148	1	0	1	0	0	hsa-miR-23b-5p	-0.02	-0.17	N/A
VPS53	ENST00000437048.2	vacuolar protein sorting 53 homolog (S. cerevisiae)	1332	2	0	1	1	1	hsa-miR-23b-5p	-0.01	-0.17	N/A
TNFAIP8	ENST00000504771.2	tumor necrosis factor, alpha-induced protein 8	608	2	1	0	1	0	hsa-miR-23b-5p	-0.01	-0.17	N/A
TOR1A	ENST00000351698.4	torsin family 1, member A (torsin A)	2491	1	0	1	0	0	hsa-miR-23b-5p	0	-0.17	N/A
DDI2	ENST00000480945.1	DNA-damage inducible 1 homolog 2 (S. cerevisiae)	357	1	0	1	0	1	hsa-miR-23b-5p	0	-0.17	N/A
C1orf112	ENST00000359326.4	chromosome 1 open reading frame 112	1361	1	0	0	1	0	hsa-miR-23b-5p	0	-0.17	N/A
NBPF6	ENST00000444143.2	neuroblastoma breakpoint family, member 6	5	1	0	0	1	0	hsa-miR-23b-5p	0	-0.17	N/A
OSTF1	ENST00000346234.6	osteoclast stimulating factor 1	107	1	1	0	0	2	hsa-miR-23a-5p	0	-0.17	N/A
OPALIN	ENST00000371172.3	oligodendrocytic myelin paranodal and inner loop protein	5	1	0	0	1	0	hsa-miR-23b-5p	-0.16	-0.16	N/A
LEP	ENST00000308868.4	leptin	5	2	0	1	1	0	hsa-miR-23b-5p	-0.16	-0.16	N/A
AC110781.3	ENST00000402221.1	Protein LOC100128374	5	1	0	1	0	0	hsa-miR-23b-5p	-0.16	-0.16	N/A
LSM4	ENST00000593829.1	LSM4 homolog, U6 small nuclear RNA associated (S. cerevisiae)	469	1	0	1	0	0	hsa-miR-23b-5p	-0.16	-0.16	N/A
C19orf53	ENST00000593274.1	chromosome 19 open reading frame 53	634	1	0	0	1	0	hsa-miR-23b-5p	-0.16	-0.16	N/A
RNF157	ENST00000269391.6	ring finger protein 157	163	1	0	1	0	1	hsa-miR-23b-5p	-0.16	-0.16	N/A
ANP32A	ENST00000465139.2	acidic (leucine-rich) nuclear phosphoprotein 32 family, member A	717	1	0	0	1	0	hsa-miR-23b-5p	-0.16	-0.16	N/A
RBBP8NL	ENST00000252998.1	RBBP8 N-terminal like	5	1	0	0	1	1	hsa-miR-23b-5p	-0.16	-0.16	N/A
TUSC5	ENST00000333813.3	tumor suppressor candidate 5	5	2	0	0	2	0	hsa-miR-23b-5p	-0.16	-0.16	N/A
MICALL2	ENST00000405088.4	MICAL-like 2	113	1	0	1	0	0	hsa-miR-23b-5p	-0.16	-0.16	N/A
PRELP	ENST00000343110.2	proline/arginine-rich end leucine-rich repeat protein	5	1	0	1	0	1	hsa-miR-23b-5p	-0.16	-0.16	N/A
CCL5	ENST00000293272.3	chemokine (C-C motif) ligand 5	5	1	0	0	1	1	hsa-miR-23b-5p	-0.16	-0.16	N/A
AC003102.1	ENST00000399246.2		5	1	0	0	1	0	hsa-miR-23b-5p	-0.16	-0.16	N/A
ADAMTS15	ENST00000299164.2	ADAM metallopeptidase with thrombospondin type 1 motif, 15	18	2	1	1	0	0	hsa-miR-23b-5p	-0.16	-0.16	N/A
BCKDK	ENST00000394950.3	branched chain ketoacid dehydrogenase kinase	709	1	0	1	0	0	hsa-miR-23b-5p	-0.16	-0.16	N/A
KRTAP5-4	ENST00000399682.1	keratin associated protein 5-4	5	1	0	0	1	0	hsa-miR-23b-5p	-0.16	-0.16	N/A
WNT8B	ENST00000343737.5	wingless-type MMTV integration site family, member 8B	25	1	0	1	0	1	hsa-miR-23b-5p	-0.16	-0.16	N/A
SNTG1	ENST00000522124.1	syntrophin, gamma 1	5	1	0	0	1	0	hsa-miR-23b-5p	-0.16	-0.16	N/A
IRX4	ENST00000231357.2	iroquois homeobox 4	5	1	0	1	0	0	hsa-miR-23b-5p	-0.16	-0.16	N/A
GRASP	ENST00000552049.1	GRP1 (general receptor for phosphoinositides 1)-associated scaffold protein	51	1	0	1	0	0	hsa-miR-23b-5p	-0.16	-0.16	N/A
LRRC73	ENST00000372441.1	leucine rich repeat containing 73	5	1	0	0	1	0	hsa-miR-23b-5p	-0.16	-0.16	N/A
UNC93B1	ENST00000227471.2	unc-93 homolog B1 (C. elegans)	5	1	0	1	0	0	hsa-miR-23b-5p	-0.16	-0.16	N/A
TCF24	ENST00000563496.1	transcription factor 24	11	1	0	0	1	0	hsa-miR-23b-5p	-0.16	-0.16	N/A
TJP2	ENST00000453658.2	tight junction protein 2	527	1	0	0	1	0	hsa-miR-23b-5p	-0.16	-0.16	N/A
CAAP1	ENST00000520187.1	caspase activity and apoptosis inhibitor 1	1527	1	0	0	1	0	hsa-miR-23b-5p	-0.16	-0.16	N/A
SYN1	ENST00000340666.4	synapsin I	17	1	0	0	1	3	hsa-miR-23b-5p	-0.16	-0.16	N/A
ZNF366	ENST00000318442.5	zinc finger protein 366	5	1	0	0	1	0	hsa-miR-23b-5p	-0.16	-0.16	N/A
CD177	ENST00000378009.4	CD177 molecule	5	1	0	0	1	0	hsa-miR-23b-5p	-0.16	-0.16	N/A
L1CAM	ENST00000370060.1	L1 cell adhesion molecule	439	1	0	0	1	0	hsa-miR-23b-5p	-0.16	-0.16	N/A
C2orf91	ENST00000378711.2	chromosome 2 open reading frame 91	5	1	1	0	0	0	hsa-miR-23b-5p	-0.16	-0.16	N/A
MXRA5	ENST00000217939.6	matrix-remodelling associated 5	5	1	0	1	0	0	hsa-miR-23b-5p	-0.16	-0.16	N/A
MTMR2	ENST00000346299.5	myotubularin related protein 2	625	1	0	0	1	0	hsa-miR-23b-5p	-0.16	-0.16	N/A
ASPA	ENST00000263080.2	aspartoacylase	5	1	0	0	1	1	hsa-miR-23b-5p	-0.16	-0.16	N/A
SV2A	ENST00000369146.3	synaptic vesicle glycoprotein 2A	10	1	0	1	0	0	hsa-miR-23b-5p	-0.16	-0.16	N/A
NACC1	ENST00000292431.4	nucleus accumbens associated 1, BEN and BTB (POZ) domain containing	337	1	1	0	0	0	hsa-miR-23b-5p	-0.16	-0.16	N/A
GRIN3A	ENST00000361820.3	glutamate receptor, ionotropic, N-methyl-D-aspartate 3A	5	1	1	0	0	0	hsa-miR-23b-5p	-0.16	-0.16	N/A
EDAR	ENST00000409271.1	ectodysplasin A receptor	7	1	0	1	0	0	hsa-miR-23b-5p	-0.16	-0.16	N/A
ZBTB38	ENST00000514251.1	zinc finger and BTB domain containing 38	1270	1	0	1	0	0	hsa-miR-23b-5p	-0.16	-0.16	N/A
SLC35B2	ENST00000393810.1	solute carrier family 35 (adenosine 3'-phospho 5'-phosphosulfate transporter), member B2	3587	1	0	1	0	0	hsa-miR-23b-5p	-0.16	-0.16	N/A
KIAA1958	ENST00000337530.6	KIAA1958	117	2	0	1	1	1	hsa-miR-23b-5p	-0.15	-0.16	N/A
VPS35	ENST00000299138.7	vacuolar protein sorting 35 homolog (S. cerevisiae)	1801	1	0	0	1	0	hsa-miR-23a-5p	-0.15	-0.16	N/A
SULT1C4	ENST00000272452.2	sulfotransferase family, cytosolic, 1C, member 4	97	1	0	1	0	0	hsa-miR-23b-5p	-0.15	-0.16	N/A
ABHD6	ENST00000295962.4	abhydrolase domain containing 6	289	1	0	0	1	3	hsa-miR-23b-5p	-0.14	-0.16	N/A
C9orf91	ENST00000374049.4	chromosome 9 open reading frame 91	151	1	0	0	1	2	hsa-miR-23b-5p	-0.14	-0.16	N/A
GPR20	ENST00000377741.3	G protein-coupled receptor 20	34	2	0	0	2	1	hsa-miR-23b-5p	-0.14	-0.16	N/A
RFC2	ENST00000352131.3	replication factor C (activator 1) 2, 40kDa	411	2	0	0	2	0	hsa-miR-23b-5p	-0.13	-0.16	N/A
TRABD2B	ENST00000606738.2	TraB domain containing 2B	244	2	1	1	0	0	hsa-miR-23b-5p	-0.12	-0.16	N/A
OXTR	ENST00000316793.3	oxytocin receptor	24	2	0	1	1	0	hsa-miR-23b-5p	-0.12	-0.16	N/A
C12orf66	ENST00000544871.1	chromosome 12 open reading frame 66	98	1	0	1	0	0	hsa-miR-23b-5p	-0.11	-0.16	N/A
CTD-2140B24.4	ENST00000540096.2	Zinc finger protein 268	156	1	0	0	1	1	hsa-miR-23b-5p	-0.1	-0.16	N/A
ZNF207	ENST00000394670.4	zinc finger protein 207	839	2	1	0	1	1	hsa-miR-23b-5p	-0.09	-0.16	N/A
APOL2	ENST00000358502.5	apolipoprotein L, 2	12	1	0	0	1	1	hsa-miR-23b-5p	-0.06	-0.16	N/A
LBX1	ENST00000370193.2	ladybird homeobox 1	8	1	0	0	1	0	hsa-miR-23a-5p	-0.06	-0.16	N/A
PKIA	ENST00000396418.2	protein kinase (cAMP-dependent, catalytic) inhibitor alpha	542	1	0	0	1	1	hsa-miR-23b-5p	-0.05	-0.16	N/A
CCDC9	ENST00000221922.6	coiled-coil domain containing 9	391	1	1	0	0	1	hsa-miR-23b-5p	-0.05	-0.16	N/A
IRS1	ENST00000305123.5	insulin receptor substrate 1	804	1	0	1	0	0	hsa-miR-23b-5p	-0.04	-0.16	N/A
PHAX	ENST00000297540.4	phosphorylated adaptor for RNA export	309	3	0	0	3	2	hsa-miR-23b-5p	-0.04	-0.16	N/A
PTCHD1	ENST00000379361.4	patched domain containing 1	59	1	0	1	0	3	hsa-miR-23b-5p	-0.02	-0.16	N/A
MRRF	ENST00000344641.3	mitochondrial ribosome recycling factor	85	2	0	0	2	0	hsa-miR-23b-5p	-0.02	-0.16	N/A
DICER1	ENST00000541352.1	dicer 1, ribonuclease type III	25	1	0	1	0	0	hsa-miR-23b-5p	-0.02	-0.16	N/A
MAN2A2	ENST00000360468.3	mannosidase, alpha, class 2A, member 2	340	1	0	1	0	0	hsa-miR-23b-5p	-0.01	-0.16	N/A
CYP20A1	ENST00000356079.4	cytochrome P450, family 20, subfamily A, polypeptide 1	170	4	1	0	3	3	hsa-miR-23a-5p	-0.01	-0.16	N/A
PELP1	ENST00000574876.1	proline, glutamate and leucine rich protein 1	266	2	0	1	1	1	hsa-miR-23b-5p	-0.01	-0.16	N/A
HOXA9	ENST00000396345.1	homeobox A9	151	1	0	0	1	0	hsa-miR-23b-5p	0	-0.16	N/A
MAMDC4	ENST00000317446.2	MAM domain containing 4	377	1	0	0	1	0	hsa-miR-23b-5p	0	-0.16	N/A
OAF	ENST00000328965.4	OAF homolog (Drosophila)	1447	1	0	1	0	0	hsa-miR-23b-5p	0	-0.16	N/A
MCMBP	ENST00000360003.3	minichromosome maintenance complex binding protein	1411	1	0	1	0	0	hsa-miR-23b-5p	0	-0.16	N/A
BTLA	ENST00000334529.5	B and T lymphocyte associated	5	2	0	1	1	0	hsa-miR-23b-5p	0	-0.16	N/A
KLHDC8A	ENST00000367155.3	kelch domain containing 8A	8	1	0	1	0	0	hsa-miR-23a-5p	0	-0.16	N/A
COL6A2	ENST00000300527.4	collagen, type VI, alpha 2	9107	1	0	0	1	0	hsa-miR-23a-5p	0	-0.16	N/A
CNDP2	ENST00000579847.1	CNDP dipeptidase 2 (metallopeptidase M20 family)	112	2	1	0	1	0	hsa-miR-23a-5p	0	-0.16	N/A
MXRA8	ENST00000445648.2	matrix-remodelling associated 8	216	1	0	1	0	0	hsa-miR-23a-5p	0	-0.16	N/A
ELF5	ENST00000532417.1	E74-like factor 5 (ets domain transcription factor)	5	1	0	0	1	0	hsa-miR-23b-5p	-0.15	-0.15	N/A
TSPAN11	ENST00000261177.9	tetraspanin 11	27	2	0	2	0	1	hsa-miR-23b-5p	-0.15	-0.15	N/A
AC027307.3	ENST00000594262.1	Uncharacterized protein	5	1	0	0	1	0	hsa-miR-23b-5p	-0.15	-0.15	N/A
SAMD10	ENST00000369886.3	sterile alpha motif domain containing 10	45	1	0	0	1	1	hsa-miR-23b-5p	-0.15	-0.15	N/A
LETM1	ENST00000302787.2	leucine zipper-EF-hand containing transmembrane protein 1	198	1	0	1	0	0	hsa-miR-23b-5p	-0.15	-0.15	N/A
FAM60A	ENST00000539409.1	family with sequence similarity 60, member A	58	1	0	0	1	0	hsa-miR-23b-5p	-0.15	-0.15	N/A
ZNF831	ENST00000371030.2	zinc finger protein 831	5	2	0	0	2	0	hsa-miR-23b-5p	-0.15	-0.15	N/A
WNT7B	ENST00000339464.4	wingless-type MMTV integration site family, member 7B	40	1	0	1	0	1	hsa-miR-23b-5p	-0.15	-0.15	N/A
GINS3	ENST00000318129.5	GINS complex subunit 3 (Psf3 homolog)	262	1	0	0	1	0	hsa-miR-23b-5p	-0.15	-0.15	N/A
KLF13	ENST00000307145.3	Kruppel-like factor 13	5	1	1	0	0	1	hsa-miR-23b-5p	-0.15	-0.15	N/A
WFDC13	ENST00000305479.2	WAP four-disulfide core domain 13	5	1	0	0	1	0	hsa-miR-23b-5p	-0.15	-0.15	N/A
PVRL1	ENST00000264025.3	poliovirus receptor-related 1 (herpesvirus entry mediator C)	50	1	1	0	0	1	hsa-miR-23b-5p	-0.15	-0.15	N/A
SALL2	ENST00000327430.3	sal-like 2 (Drosophila)	233	1	0	1	0	0	hsa-miR-23b-5p	-0.15	-0.15	N/A
RPS6KA1	ENST00000374168.2	ribosomal protein S6 kinase, 90kDa, polypeptide 1	1449	1	0	1	0	0	hsa-miR-23b-5p	-0.15	-0.15	N/A
AARD	ENST00000378279.3	alanine and arginine rich domain containing protein	7	1	0	0	1	0	hsa-miR-23b-5p	-0.15	-0.15	N/A
IL17RE	ENST00000454190.2	interleukin 17 receptor E	7	1	0	1	0	0	hsa-miR-23b-5p	-0.15	-0.15	N/A
CCDC102A	ENST00000258214.2	coiled-coil domain containing 102A	481	1	0	0	1	0	hsa-miR-23b-5p	-0.15	-0.15	N/A
EIF3I	ENST00000373586.1	eukaryotic translation initiation factor 3, subunit I	236	1	0	0	1	0	hsa-miR-23b-5p	-0.15	-0.15	N/A
PAX2	ENST00000370296.2	paired box 2	8	1	0	1	0	0	hsa-miR-23b-5p	-0.15	-0.15	N/A
SYNPO2	ENST00000429713.2	synaptopodin 2	105	1	0	1	0	0	hsa-miR-23b-5p	-0.15	-0.15	N/A
MEN1	ENST00000377316.2	multiple endocrine neoplasia I	8	1	0	0	1	0	hsa-miR-23b-5p	-0.15	-0.15	N/A
ZNF532	ENST00000336078.4	zinc finger protein 532	5	1	0	0	1	0	hsa-miR-23b-5p	-0.15	-0.15	N/A
FOXN3	ENST00000345097.4	forkhead box N3	42	1	0	1	0	1	hsa-miR-23b-5p	-0.15	-0.15	N/A
KIAA0513	ENST00000566428.1	KIAA0513	5	2	0	1	1	0	hsa-miR-23b-5p	-0.15	-0.15	N/A
VHL	ENST00000256474.2	von Hippel-Lindau tumor suppressor, E3 ubiquitin protein ligase	2386	2	0	0	2	1	hsa-miR-23b-5p	-0.15	-0.15	N/A
UBE2G2	ENST00000345496.2	ubiquitin-conjugating enzyme E2G 2	681	2	0	0	2	1	hsa-miR-23b-5p	-0.15	-0.15	N/A
LPPR4	ENST00000370185.3	Lipid phosphate phosphatase-related protein type 4	5	1	1	0	0	0	hsa-miR-23b-5p	-0.15	-0.15	N/A
AADAT	ENST00000337664.4	aminoadipate aminotransferase	49	1	0	0	1	0	hsa-miR-23b-5p	-0.15	-0.15	N/A
SIDT2	ENST00000324225.4	SID1 transmembrane family, member 2	341	1	0	1	0	0	hsa-miR-23b-5p	-0.15	-0.15	N/A
ARHGAP31	ENST00000264245.4	Rho GTPase activating protein 31	32	1	0	1	0	1	hsa-miR-23b-5p	-0.15	-0.15	N/A
GPR176	ENST00000299092.3	G protein-coupled receptor 176	2683	1	0	0	1	0	hsa-miR-23b-5p	-0.15	-0.15	N/A
DNAH8	ENST00000359357.3	dynein, axonemal, heavy chain 8	5	1	0	0	1	0	hsa-miR-23b-5p	-0.15	-0.15	N/A
FAM210A	ENST00000322247.3	family with sequence similarity 210, member A	222	1	0	0	1	0	hsa-miR-23b-5p	-0.15	-0.15	N/A
GRAP2	ENST00000344138.4	GRB2-related adaptor protein 2	5	1	0	1	0	2	hsa-miR-23b-5p	-0.15	-0.15	N/A
TMEM185B	ENST00000426077.2	transmembrane protein 185B	1146	1	0	0	1	0	hsa-miR-23b-5p	-0.15	-0.15	N/A
POLR3H	ENST00000396504.2	polymerase (RNA) III (DNA directed) polypeptide H (22.9kD)	216	1	0	0	1	2	hsa-miR-23b-5p	-0.14	-0.15	N/A
TRAPPC2	ENST00000453655.2	trafficking protein particle complex 2	589	1	0	0	1	0	hsa-miR-23b-5p	-0.14	-0.15	N/A
FADS2	ENST00000257261.6	fatty acid desaturase 2	285	1	0	0	1	1	hsa-miR-23b-5p	-0.14	-0.15	N/A
LAYN	ENST00000525126.1	layilin	175	1	0	0	1	0	hsa-miR-23b-5p	-0.14	-0.15	N/A
ACOT7	ENST00000608083.1	acyl-CoA thioesterase 7	141	1	0	0	1	0	hsa-miR-23b-5p	-0.14	-0.15	N/A
UBE3B	ENST00000434735.2	ubiquitin protein ligase E3B	916	1	0	1	0	0	hsa-miR-23b-5p	-0.13	-0.15	N/A
SRGAP2	ENST00000414007.1	SLIT-ROBO Rho GTPase activating protein 2	98	1	0	1	0	0	hsa-miR-23b-5p	-0.13	-0.15	N/A
RWDD2B	ENST00000493196.1	RWD domain containing 2B	266	1	0	0	1	0	hsa-miR-23b-5p	-0.13	-0.15	N/A
ASAH1	ENST00000262097.6	N-acylsphingosine amidohydrolase (acid ceramidase) 1	445	1	0	0	1	0	hsa-miR-23b-5p	-0.13	-0.15	N/A
MBNL3	ENST00000370839.3	muscleblind-like splicing regulator 3	593	1	1	0	0	0	hsa-miR-23b-5p	-0.12	-0.15	N/A
CHRNA4	ENST00000370263.4	cholinergic receptor, nicotinic, alpha 4 (neuronal)	5	2	0	1	1	0	hsa-miR-23b-5p	-0.12	-0.15	N/A
P4HA2	ENST00000401867.1	prolyl 4-hydroxylase, alpha polypeptide II	1077	1	0	1	0	0	hsa-miR-23b-5p	-0.12	-0.15	N/A
PRRX1	ENST00000367760.3	paired related homeobox 1	57	1	0	0	1	0	hsa-miR-23b-5p	-0.11	-0.15	N/A
THSD4	ENST00000355327.3	thrombospondin, type I, domain containing 4	69	1	1	0	0	1	hsa-miR-23b-5p	-0.09	-0.15	N/A
ATP5E	ENST00000243997.3	ATP synthase, H+ transporting, mitochondrial F1 complex, epsilon subunit	575	1	0	0	1	0	hsa-miR-23b-5p	-0.08	-0.15	N/A
KCNJ1	ENST00000392665.2	potassium inwardly-rectifying channel, subfamily J, member 1	9	1	0	1	0	0	hsa-miR-23b-5p	-0.08	-0.15	N/A
TNFAIP8L3	ENST00000327536.5	tumor necrosis factor, alpha-induced protein 8-like 3	259	1	0	0	1	2	hsa-miR-23b-5p	-0.08	-0.15	N/A
LRPPRC	ENST00000260665.7	leucine-rich pentatricopeptide repeat containing	1488	1	0	0	1	0	hsa-miR-23b-5p	-0.06	-0.15	N/A
DMXL1	ENST00000311085.8	Dmx-like 1	136	2	1	0	1	0	hsa-miR-23b-5p	-0.06	-0.15	N/A
AC135178.1	ENST00000535173.1	HCG1985372; Uncharacterized protein; cDNA FLJ37541 fis, clone BRCAN2026340	13	1	0	0	1	0	hsa-miR-23b-5p	-0.06	-0.15	N/A
VAV2	ENST00000406606.3	vav 2 guanine nucleotide exchange factor	477	1	0	1	0	1	hsa-miR-23b-5p	-0.05	-0.15	N/A
PPP1R11	ENST00000376773.1	protein phosphatase 1, regulatory (inhibitor) subunit 11	17	1	0	0	1	0	hsa-miR-23b-5p	-0.05	-0.15	N/A
PSMF1	ENST00000335877.6	proteasome (prosome, macropain) inhibitor subunit 1 (PI31)	2709	1	0	0	1	1	hsa-miR-23b-5p	-0.05	-0.15	N/A
APOL3	ENST00000397293.2	apolipoprotein L, 3	5	2*	0	0	1	1	hsa-miR-23b-5p	-0.05	-0.15	N/A
COLGALT2	ENST00000367521.1	collagen beta(1-O)galactosyltransferase 2	70	1	1	0	0	0	hsa-miR-23b-5p	-0.04	-0.15	N/A
TYW3	ENST00000457880.2	tRNA-yW synthesizing protein 3 homolog (S. cerevisiae)	140	1	0	0	1	0	hsa-miR-23b-5p	-0.04	-0.15	N/A
EIF2S2	ENST00000374980.2	eukaryotic translation initiation factor 2, subunit 2 beta, 38kDa	575	1	0	0	1	0	hsa-miR-23b-5p	-0.03	-0.15	N/A
SPTLC2	ENST00000216484.2	serine palmitoyltransferase, long chain base subunit 2	95	3	1	0	2	0	hsa-miR-23b-5p	-0.03	-0.15	N/A
MXRA7	ENST00000355797.3	matrix-remodelling associated 7	421	1	0	1	0	1	hsa-miR-23b-5p	-0.02	-0.15	N/A
C7orf25	ENST00000350427.4	chromosome 7 open reading frame 25	299	1	0	0	1	0	hsa-miR-23b-5p	-0.02	-0.15	N/A
RAB3IP	ENST00000483530.2	RAB3A interacting protein	73	2	0	1	1	0	hsa-miR-23b-5p	-0.02	-0.15	N/A
CEP72	ENST00000444221.1	centrosomal protein 72kDa	230	1	0	1	0	0	hsa-miR-23b-5p	-0.01	-0.15	N/A
KCNK1	ENST00000366621.3	potassium channel, subfamily K, member 1	410	1	0	1	0	0	hsa-miR-23b-5p	-0.01	-0.15	N/A
APOPT1	ENST00000556253.2	apoptogenic 1, mitochondrial	242	2	0	0	2	2	hsa-miR-23b-5p	-0.01	-0.15	N/A
SAP18	ENST00000382533.4	Sin3A-associated protein, 18kDa	1543	1	0	1	0	0	hsa-miR-23b-5p	0	-0.15	N/A
MGST3	ENST00000367889.3	microsomal glutathione S-transferase 3	938	1	0	0	1	0	hsa-miR-23b-5p	0	-0.15	N/A
FAM229B	ENST00000368656.2	family with sequence similarity 229, member B	237	1	0	0	1	0	hsa-miR-23b-5p	0	-0.15	N/A
SERINC1	ENST00000339697.4	serine incorporator 1	2408	2	0	1	1	1	hsa-miR-23b-5p	0	-0.15	N/A
CDKN2C	ENST00000262662.1	cyclin-dependent kinase inhibitor 2C (p18, inhibits CDK4)	708	1	0	0	1	0	hsa-miR-23a-5p	0	-0.15	N/A
WIPI2	ENST00000288828.4	WD repeat domain, phosphoinositide interacting 2	1038	1	0	1	0	0	hsa-miR-23b-5p	0	-0.15	N/A
IMMP2L	ENST00000405709.2	IMP2 inner mitochondrial membrane peptidase-like (S. cerevisiae)	560	1	0	0	1	0	hsa-miR-23b-5p	0	-0.15	N/A
ACP6	ENST00000369238.6	acid phosphatase 6, lysophosphatidic	657	1	0	1	0	0	hsa-miR-23b-5p	0	-0.15	N/A
PNRC1	ENST00000336032.3	proline-rich nuclear receptor coactivator 1	413	2	0	1	1	0	hsa-miR-23b-5p	0	-0.15	N/A
TLK2	ENST00000582809.1	tousled-like kinase 2	5	1	1	0	0	0	hsa-miR-23b-5p	0	-0.15	N/A
G6PC2	ENST00000421979.1	glucose-6-phosphatase, catalytic, 2	5	1	0	0	1	0	hsa-miR-23b-5p	0	-0.15	N/A
TNMD	ENST00000373031.4	tenomodulin	5	1	0	0	1	0	hsa-miR-23b-5p	0	-0.15	N/A
GAGE1	ENST00000381700.6	G antigen 1	5	1	0	0	1	0	hsa-miR-23b-5p	0	-0.15	N/A
CIR1	ENST00000362053.5	corepressor interacting with RBPJ, 1	310	1	0	0	1	0	hsa-miR-23b-5p	-0.14	-0.14	N/A
TUBD1	ENST00000346141.6	tubulin, delta 1	157	1	0	0	1	0	hsa-miR-23b-5p	-0.14	-0.14	N/A
CALD1	ENST00000361388.2	caldesmon 1	1013	1	0	0	1	0	hsa-miR-23b-5p	-0.14	-0.14	N/A
PARP14	ENST00000474629.2	poly (ADP-ribose) polymerase family, member 14	502	1	0	1	0	0	hsa-miR-23b-5p	-0.14	-0.14	N/A
GPR153	ENST00000377893.2	G protein-coupled receptor 153	39	1	1	0	0	0	hsa-miR-23b-5p	-0.14	-0.14	N/A
PRKCH	ENST00000332981.5	protein kinase C, eta	400	1	0	0	1	1	hsa-miR-23b-5p	-0.14	-0.14	N/A
KRT5	ENST00000252242.4	keratin 5	7	1	0	0	1	0	hsa-miR-23b-5p	-0.14	-0.14	N/A
GRHL1	ENST00000405379.2	grainyhead-like 1 (Drosophila)	147	1	0	1	0	0	hsa-miR-23b-5p	-0.14	-0.14	N/A
SUSD5	ENST00000309558.3	sushi domain containing 5	23	1	0	1	0	0	hsa-miR-23b-5p	-0.14	-0.14	N/A
RALGAPA2	ENST00000202677.7	Ral GTPase activating protein, alpha subunit 2 (catalytic)	24	2	0	0	2	0	hsa-miR-23b-5p	-0.14	-0.14	N/A
SMIM21	ENST00000579022.1	small integral membrane protein 21	5	1	0	0	1	0	hsa-miR-23b-5p	-0.14	-0.14	N/A
ZNF385A	ENST00000551109.1	zinc finger protein 385A	94	1	0	1	0	0	hsa-miR-23b-5p	-0.14	-0.14	N/A
CBR1	ENST00000530908.1	carbonyl reductase 1	113	1	0	0	1	0	hsa-miR-23b-5p	-0.14	-0.14	N/A
PFKFB2	ENST00000367080.3	6-phosphofructo-2-kinase/fructose-2,6-biphosphatase 2	83	1	0	1	0	0	hsa-miR-23b-5p	-0.14	-0.14	N/A
RP11-429E11.3	ENST00000317652.1	Uncharacterized protein	5	1	0	0	1	0	hsa-miR-23b-5p	-0.14	-0.14	N/A
GK	ENST00000378946.3	glycerol kinase	38	1	0	0	1	0	hsa-miR-23b-5p	-0.14	-0.14	N/A
GPR124	ENST00000315215.7	G protein-coupled receptor 124	72	1	0	1	0	0	hsa-miR-23b-5p	-0.14	-0.14	N/A
PTPN3	ENST00000412145.1	protein tyrosine phosphatase, non-receptor type 3	374	1	0	0	1	0	hsa-miR-23b-5p	-0.14	-0.14	N/A
VWA5B1	ENST00000289815.8	von Willebrand factor A domain containing 5B1	5	1	0	0	1	0	hsa-miR-23b-5p	-0.14	-0.14	N/A
CDC25A	ENST00000302506.3	cell division cycle 25A	5	1	0	0	1	0	hsa-miR-23b-5p	-0.14	-0.14	N/A
ELOVL7	ENST00000508821.1	ELOVL fatty acid elongase 7	52	1	0	0	1	0	hsa-miR-23b-5p	-0.14	-0.14	N/A
TUB	ENST00000305253.4	tubby bipartite transcription factor	743	1	1	0	0	0	hsa-miR-23b-5p	-0.14	-0.14	N/A
BRCC3	ENST00000369462.1	BRCA1/BRCA2-containing complex, subunit 3	14	1	0	0	1	1	hsa-miR-23b-5p	-0.14	-0.14	N/A
ZNF93	ENST00000592160.1	zinc finger protein 93	5	1	0	0	1	0	hsa-miR-23b-5p	-0.14	-0.14	N/A
C22orf34	ENST00000400023.1	chromosome 22 open reading frame 34	5	1	0	0	1	0	hsa-miR-23b-5p	-0.14	-0.14	N/A
SCNN1G	ENST00000300061.2	sodium channel, non-voltage-gated 1, gamma subunit	5	1	0	0	1	0	hsa-miR-23b-5p	-0.14	-0.14	N/A
T	ENST00000296946.2	T, brachyury homolog (mouse)	23	1	0	0	1	0	hsa-miR-23b-5p	-0.14	-0.14	N/A
KCNIP3	ENST00000295225.5	Kv channel interacting protein 3, calsenilin	555	1	0	1	0	0	hsa-miR-23b-5p	-0.14	-0.14	N/A
C16orf54	ENST00000329410.3	chromosome 16 open reading frame 54	5	1	0	0	1	0	hsa-miR-23b-5p	-0.14	-0.14	N/A
TECTA	ENST00000392793.1	tectorin alpha	19	2	0	1	1	0	hsa-miR-23b-5p	-0.14	-0.14	N/A
CHRM5	ENST00000383263.5	cholinergic receptor, muscarinic 5	5	1	0	0	1	0	hsa-miR-23b-5p	-0.14	-0.14	N/A
LRRC38	ENST00000376085.3	leucine rich repeat containing 38	5	1	0	0	1	0	hsa-miR-23b-5p	-0.14	-0.14	N/A
CHRFAM7A	ENST00000397827.3	CHRNA7 (cholinergic receptor, nicotinic, alpha 7, exons 5-10) and FAM7A (family with sequence similarity 7A, exons A-E) fusion	5	1	0	0	1	0	hsa-miR-23b-5p	-0.14	-0.14	N/A
DLX4	ENST00000240306.3	distal-less homeobox 4	74	1	0	0	1	1	hsa-miR-23a-5p	-0.14	-0.14	N/A
IRF9	ENST00000396864.3	interferon regulatory factor 9	390	1	0	0	1	0	hsa-miR-23b-5p	-0.14	-0.14	N/A
KRT82	ENST00000257974.2	keratin 82	5	1	0	0	1	0	hsa-miR-23b-5p	-0.14	-0.14	N/A
LRAT	ENST00000336356.3	lecithin retinol acyltransferase (phosphatidylcholine--retinol O-acyltransferase)	9	1	0	0	1	0	hsa-miR-23b-5p	-0.14	-0.14	N/A
CMKLR1	ENST00000312143.7	chemokine-like receptor 1	5	1	0	1	0	0	hsa-miR-23b-5p	-0.14	-0.14	N/A
C9orf153	ENST00000339137.3	chromosome 9 open reading frame 153	5	1	0	0	1	0	hsa-miR-23b-5p	-0.14	-0.14	N/A
ELAVL4	ENST00000371824.1	ELAV like neuron-specific RNA binding protein 4	5	1	0	0	1	0	hsa-miR-23b-5p	-0.14	-0.14	N/A
SLC24A4	ENST00000393265.2	solute carrier family 24 (sodium/potassium/calcium exchanger), member 4	5	1	0	0	1	1	hsa-miR-23b-5p	-0.14	-0.14	N/A
PARP10	ENST00000524918.1	poly (ADP-ribose) polymerase family, member 10	173	1	0	0	1	0	hsa-miR-23b-5p	-0.14	-0.14	N/A
MAU2	ENST00000262815.8	MAU2 sister chromatid cohesion factor	5234	1	0	1	0	0	hsa-miR-23b-5p	-0.14	-0.14	N/A
TMEM132E	ENST00000321639.5	transmembrane protein 132E	461	1	0	1	0	0	hsa-miR-23b-5p	-0.14	-0.14	N/A
ATP6V0A1	ENST00000343619.4	ATPase, H+ transporting, lysosomal V0 subunit a1	290	1	0	1	0	0	hsa-miR-23b-5p	-0.14	-0.14	N/A
CD1E	ENST00000368161.3	CD1e molecule	5	1	0	0	1	0	hsa-miR-23b-5p	-0.14	-0.14	N/A
SEPT10	ENST00000397712.2	septin 10	50	1	0	0	1	0	hsa-miR-23b-5p	-0.14	-0.14	N/A
FRS3	ENST00000373018.3	fibroblast growth factor receptor substrate 3	41	1	0	0	1	0	hsa-miR-23b-5p	-0.14	-0.14	N/A
CDK10	ENST00000353379.7	cyclin-dependent kinase 10	1167	1	0	0	1	0	hsa-miR-23b-5p	-0.14	-0.14	N/A
RIMS4	ENST00000372851.3	regulating synaptic membrane exocytosis 4	30	3	0	0	3	3	hsa-miR-23b-5p	-0.14	-0.14	N/A
TAS1R3	ENST00000339381.5	taste receptor, type 1, member 3	7	1	0	0	1	0	hsa-miR-23b-5p	-0.14	-0.14	N/A
CRX	ENST00000221996.7	cone-rod homeobox	5	2	0	2	0	0	hsa-miR-23b-5p	-0.14	-0.14	N/A
RDH13	ENST00000415061.3	retinol dehydrogenase 13 (all-trans/9-cis)	35	1	0	1	0	0	hsa-miR-23b-5p	-0.14	-0.14	N/A
CXCR2	ENST00000318507.2	chemokine (C-X-C motif) receptor 2	5	1	0	0	1	1	hsa-miR-23b-5p	-0.14	-0.14	N/A
ZFPM1	ENST00000319555.3	zinc finger protein, FOG family member 1	168	1	0	1	0	0	hsa-miR-23b-5p	-0.14	-0.14	N/A
DTNA	ENST00000283365.9	dystrobrevin, alpha	144	2	0	0	2	0	hsa-miR-23a-5p	-0.14	-0.14	N/A
HPS5	ENST00000396253.3	Hermansky-Pudlak syndrome 5	281	1	0	0	1	0	hsa-miR-23b-5p	-0.14	-0.14	N/A
CHD3	ENST00000380358.4	chromodomain helicase DNA binding protein 3	700	1	0	1	0	1	hsa-miR-23b-5p	-0.14	-0.14	N/A
MTTP	ENST00000457717.1	microsomal triglyceride transfer protein	32	1	0	0	1	0	hsa-miR-23b-5p	-0.14	-0.14	N/A
H2BFM	ENST00000355016.3	H2B histone family, member M	5	1	0	0	1	1	hsa-miR-23b-5p	-0.14	-0.14	N/A
ZNF487	ENST00000437590.2	zinc finger protein 487	20	1	0	0	1	0	hsa-miR-23b-5p	-0.14	-0.14	N/A
APOL6	ENST00000409652.4	apolipoprotein L, 6	5	2	0	1	1	0	hsa-miR-23b-5p	-0.14	-0.14	N/A
UCK1	ENST00000372208.3	uridine-cytidine kinase 1	263	1	0	0	1	0	hsa-miR-23b-5p	-0.14	-0.14	N/A
TVP23C-CDRT4	ENST00000522212.2	TVP23C-CDRT4 readthrough	109	1	0	0	1	0	hsa-miR-23b-5p	-0.14	-0.14	N/A
PRPF4	ENST00000374199.4	pre-mRNA processing factor 4	2735	1	0	1	0	1	hsa-miR-23b-5p	-0.13	-0.14	N/A
OSBP2	ENST00000382310.3	oxysterol binding protein 2	485	1	0	1	0	0	hsa-miR-23b-5p	-0.13	-0.14	N/A
NDRG4	ENST00000258187.5	NDRG family member 4	68	1	0	1	0	0	hsa-miR-23b-5p	-0.13	-0.14	N/A
C5orf24	ENST00000394976.3	chromosome 5 open reading frame 24	2668	1	0	0	1	0	hsa-miR-23b-5p	-0.13	-0.14	N/A
HOXD13	ENST00000392539.3	homeobox D13	25	1	0	0	1	0	hsa-miR-23b-5p	-0.13	-0.14	N/A
LLPH	ENST00000266604.2	LLP homolog, long-term synaptic facilitation (Aplysia)	88	1	0	0	1	1	hsa-miR-23b-5p	-0.13	-0.14	N/A
GINS4	ENST00000523277.2	GINS complex subunit 4 (Sld5 homolog)	500	1	0	0	1	1	hsa-miR-23b-5p	-0.13	-0.14	N/A
NDRG3	ENST00000373803.2	NDRG family member 3	960	1	0	0	1	0	hsa-miR-23b-5p	-0.12	-0.14	N/A
TLX1	ENST00000467928.2	T-cell leukemia homeobox 1	47	1	0	0	1	0	hsa-miR-23b-5p	-0.12	-0.14	N/A
MYO5A	ENST00000399231.3	myosin VA (heavy chain 12, myoxin)	573	3	0	1	2	1	hsa-miR-23b-5p	-0.12	-0.14	N/A
FANCI	ENST00000300027.8	Fanconi anemia, complementation group I	1706	1	0	0	1	0	hsa-miR-23b-5p	-0.12	-0.14	N/A
TAOK1	ENST00000261716.3	TAO kinase 1	164	3	0	1	2	4	hsa-miR-23b-5p	-0.12	-0.14	N/A
NDOR1	ENST00000427047.2	NADPH dependent diflavin oxidoreductase 1	1044	2	0	0	2	0	hsa-miR-23b-5p	-0.12	-0.14	N/A
TRIM66	ENST00000299550.6	tripartite motif containing 66	33	2	1	0	1	0	hsa-miR-23b-5p	-0.12	-0.14	N/A
UBE2K	ENST00000261427.5	ubiquitin-conjugating enzyme E2K	762	1	0	0	1	0	hsa-miR-23b-5p	-0.12	-0.14	N/A
SUMO3	ENST00000332859.6	small ubiquitin-like modifier 3	11677	1	0	0	1	0	hsa-miR-23b-5p	-0.12	-0.14	N/A
GALM	ENST00000272252.5	galactose mutarotase (aldose 1-epimerase)	963	1	0	0	1	0	hsa-miR-23b-5p	-0.11	-0.14	N/A
NPBWR1	ENST00000331251.3	neuropeptides B/W receptor 1	25	1	0	1	0	1	hsa-miR-23b-5p	-0.11	-0.14	N/A
PCP4L1	ENST00000504449.1	Purkinje cell protein 4 like 1	23	2	0	0	2	0	hsa-miR-23b-5p	-0.11	-0.14	N/A
CDCP1	ENST00000296129.1	CUB domain containing protein 1	137	1	0	1	0	0	hsa-miR-23b-5p	-0.1	-0.14	N/A
C16orf52	ENST00000542527.2	chromosome 16 open reading frame 52	102	1	0	0	1	0	hsa-miR-23b-5p	-0.1	-0.14	N/A
RAB5C	ENST00000346213.4	RAB5C, member RAS oncogene family	96	1	0	0	1	0	hsa-miR-23b-5p	-0.09	-0.14	N/A
C20orf144	ENST00000375222.3	chromosome 20 open reading frame 144	10	1	0	0	1	2	hsa-miR-23b-5p	-0.07	-0.14	N/A
SAMD8	ENST00000372687.4	sterile alpha motif domain containing 8	100	3	0	0	3	0	hsa-miR-23b-5p	-0.06	-0.14	N/A
GMDS	ENST00000530927.1	GDP-mannose 4,6-dehydratase	46	1	0	0	1	0	hsa-miR-23b-5p	-0.04	-0.14	N/A
EMC10	ENST00000376918.3	ER membrane protein complex subunit 10	1981	1	1	0	0	1	hsa-miR-23b-5p	-0.04	-0.14	N/A
PCGF2	ENST00000360797.2	polycomb group ring finger 2	545	1	0	1	0	0	hsa-miR-23b-5p	-0.03	-0.14	N/A
RAB19	ENST00000275874.5	RAB19, member RAS oncogene family	7	1	0	0	1	0	hsa-miR-23b-5p	-0.03	-0.14	N/A
ADSS	ENST00000366535.3	adenylosuccinate synthase	2881	1	0	0	1	0	hsa-miR-23b-5p	-0.03	-0.14	N/A
CBLB	ENST00000264122.4	Cbl proto-oncogene B, E3 ubiquitin protein ligase	469	1	0	0	1	2	hsa-miR-23b-5p	-0.02	-0.14	N/A
SLC8B1	ENST00000552014.1	solute carrier family 8 (sodium/lithium/calcium exchanger), member B1	34	1	0	0	1	0	hsa-miR-23b-5p	-0.02	-0.14	N/A
STX11	ENST00000367568.4	syntaxin 11	13	1	0	0	1	0	hsa-miR-23b-5p	-0.02	-0.14	N/A
GJA9	ENST00000454994.2	gap junction protein, alpha 9, 59kDa	85	1	0	1	0	1	hsa-miR-23b-5p	-0.01	-0.14	N/A
TRMT5	ENST00000261249.6	tRNA methyltransferase 5	192	1	0	0	1	2	hsa-miR-23b-5p	-0.01	-0.14	N/A
NSUN3	ENST00000314622.4	NOP2/Sun domain family, member 3	220	2	0	0	2	1	hsa-miR-23b-5p	-0.01	-0.14	N/A
LIMS1	ENST00000393310.1	LIM and senescent cell antigen-like domains 1	68	2	0	1	1	0	hsa-miR-23b-5p	-0.01	-0.14	N/A
ZNF678	ENST00000343776.5	zinc finger protein 678	89	1	1	0	0	2	hsa-miR-23b-5p	-0.01	-0.14	N/A
ATP2B2	ENST00000352432.4	ATPase, Ca++ transporting, plasma membrane 2	170	1	0	1	0	0	hsa-miR-23b-5p	-0.01	-0.14	N/A
SLC47A1	ENST00000270570.4	solute carrier family 47 (multidrug and toxin extrusion), member 1	204	2	0	1	1	2	hsa-miR-23b-5p	0	-0.14	N/A
C2orf68	ENST00000306336.5	chromosome 2 open reading frame 68	565	1	0	1	0	0	hsa-miR-23b-5p	0	-0.14	N/A
RFT1	ENST00000296292.3	RFT1 homolog (S. cerevisiae)	392	1	0	1	0	0	hsa-miR-23b-5p	0	-0.14	N/A
DBNL	ENST00000494774.1	drebrin-like	1802	2	2	0	0	0	hsa-miR-23b-5p	0	-0.14	N/A
HM13	ENST00000335574.5	histocompatibility (minor) 13	4848	3	0	0	3	1	hsa-miR-23b-5p	0	-0.14	N/A
MRPL12	ENST00000333676.3	mitochondrial ribosomal protein L12	2476	1	0	1	0	0	hsa-miR-23b-5p	0	-0.14	N/A
NDUFV3	ENST00000340344.4	NADH dehydrogenase (ubiquinone) flavoprotein 3, 10kDa	1449	2	0	0	2	2	hsa-miR-23b-5p	0	-0.14	N/A
NOP9	ENST00000396802.3	NOP9 nucleolar protein	353	1	0	1	0	1	hsa-miR-23b-5p	0	-0.14	N/A
LSM10	ENST00000315732.2	LSM10, U7 small nuclear RNA associated	1508	2	0	0	2	0	hsa-miR-23b-5p	0	-0.14	N/A
GHITM	ENST00000372134.3	growth hormone inducible transmembrane protein	2402	1	0	0	1	0	hsa-miR-23b-5p	0	-0.14	N/A
GATSL2	ENST00000426327.3	GATS protein-like 2	5	2	1	1	0	0	hsa-miR-23b-5p	0	-0.14	N/A
TCF23	ENST00000296096.5	transcription factor 23	5	1	0	1	0	1	hsa-miR-23b-5p	0	-0.14	N/A
WNT1	ENST00000293549.3	wingless-type MMTV integration site family, member 1	5	1	0	0	1	1	hsa-miR-23b-5p	0	-0.14	N/A
BAG1	ENST00000472232.3	BCL2-associated athanogene	8934	1	0	0	1	2	hsa-miR-23b-5p	0	-0.14	N/A
FIS1	ENST00000474120.1	fission 1 (mitochondrial outer membrane) homolog (S. cerevisiae)	11997	1	0	1	0	0	hsa-miR-23a-5p	0	-0.14	N/A
CYB5A	ENST00000299438.9	cytochrome b5 type A (microsomal)	549	2	0	0	2	0	hsa-miR-23a-5p	0	-0.14	N/A
TOMM40L	ENST00000367987.1	translocase of outer mitochondrial membrane 40 homolog (yeast)-like	13	1	0	0	1	1	hsa-miR-23b-5p	-0.13	-0.13	N/A
ARHGAP6	ENST00000380736.1	Rho GTPase activating protein 6	12	1	0	0	1	0	hsa-miR-23b-5p	-0.13	-0.13	N/A
AL590822.1	ENST00000545087.1	Uncharacterized protein	5	1	0	1	0	0	hsa-miR-23b-5p	-0.13	-0.13	N/A
POGLUT1	ENST00000295588.4	protein O-glucosyltransferase 1	262	1	0	0	1	0	hsa-miR-23b-5p	-0.13	-0.13	N/A
CILP2	ENST00000586018.1	cartilage intermediate layer protein 2	19	1	0	0	1	0	hsa-miR-23b-5p	-0.13	-0.13	N/A
CDK5R1	ENST00000313401.3	cyclin-dependent kinase 5, regulatory subunit 1 (p35)	335	1	0	0	1	0	hsa-miR-23b-5p	-0.13	-0.13	N/A
SBK1	ENST00000341901.4	SH3 domain binding kinase 1	9	1	0	1	0	1	hsa-miR-23b-5p	-0.13	-0.13	N/A
VPS18	ENST00000220509.5	vacuolar protein sorting 18 homolog (S. cerevisiae)	295	1	0	0	1	4	hsa-miR-23b-5p	-0.13	-0.13	N/A
OXSR1	ENST00000311806.3	oxidative stress responsive 1	1790	1	0	0	1	0	hsa-miR-23b-5p	-0.13	-0.13	N/A
LAPTM5	ENST00000294507.3	lysosomal protein transmembrane 5	5	1	0	0	1	0	hsa-miR-23b-5p	-0.13	-0.13	N/A
GPR158	ENST00000376351.3	G protein-coupled receptor 158	5	1	0	1	0	0	hsa-miR-23b-5p	-0.13	-0.13	N/A
MAP3K1	ENST00000399503.3	mitogen-activated protein kinase kinase kinase 1, E3 ubiquitin protein ligase	137	1	0	1	0	0	hsa-miR-23b-5p	-0.13	-0.13	N/A
MSI1	ENST00000257552.2	musashi RNA-binding protein 1	287	1	0	1	0	0	hsa-miR-23b-5p	-0.13	-0.13	N/A
TTF1	ENST00000334270.2	transcription termination factor, RNA polymerase I	281	1	0	0	1	0	hsa-miR-23b-5p	-0.13	-0.13	N/A
CD53	ENST00000271324.5	CD53 molecule	5	1	0	0	1	0	hsa-miR-23a-5p	-0.13	-0.13	N/A
TSSC1	ENST00000398659.4	tumor suppressing subtransferable candidate 1	22	1	0	0	1	0	hsa-miR-23b-5p	-0.13	-0.13	N/A
PTPN5	ENST00000477854.1	protein tyrosine phosphatase, non-receptor type 5 (striatum-enriched)	5	1	0	0	1	0	hsa-miR-23b-5p	-0.13	-0.13	N/A
AC016559.1	ENST00000594347.1	Uncharacterized protein	15	1	0	0	1	0	hsa-miR-23b-5p	-0.13	-0.13	N/A
FAM131C	ENST00000375662.4	family with sequence similarity 131, member C	5	1	0	1	0	0	hsa-miR-23b-5p	-0.13	-0.13	N/A
LYRM2	ENST00000520318.1	LYR motif containing 2	305	1	0	0	1	2	hsa-miR-23b-5p	-0.13	-0.13	N/A
NR6A1	ENST00000487099.2	nuclear receptor subfamily 6, group A, member 1	1082	1	0	1	0	0	hsa-miR-23b-5p	-0.13	-0.13	N/A
SOX1	ENST00000330949.1	SRY (sex determining region Y)-box 1	5	1	0	1	0	0	hsa-miR-23b-5p	-0.13	-0.13	N/A
KL	ENST00000380099.3	klotho	5	1	0	0	1	0	hsa-miR-23b-5p	-0.13	-0.13	N/A
POLR1A	ENST00000263857.6	polymerase (RNA) I polypeptide A, 194kDa	675	2	0	0	2	0	hsa-miR-23b-5p	-0.13	-0.13	N/A
ULK3	ENST00000440863.2	unc-51 like kinase 3	22	1	0	0	1	0	hsa-miR-23b-5p	-0.13	-0.13	N/A
C1orf131	ENST00000318906.2	chromosome 1 open reading frame 131	4176	1	0	0	1	0	hsa-miR-23b-5p	-0.13	-0.13	N/A
CYB5R3	ENST00000361740.4	cytochrome b5 reductase 3	542	1	0	1	0	0	hsa-miR-23b-5p	-0.13	-0.13	N/A
CACNA2D2	ENST00000423994.2	calcium channel, voltage-dependent, alpha 2/delta subunit 2	19	1	0	1	0	1	hsa-miR-23b-5p	-0.13	-0.13	N/A
C9orf78	ENST00000372447.3	chromosome 9 open reading frame 78	1483	1	0	0	1	0	hsa-miR-23b-5p	-0.13	-0.13	N/A
TMLHE	ENST00000334398.3	trimethyllysine hydroxylase, epsilon	5	1	0	0	1	0	hsa-miR-23b-5p	-0.13	-0.13	N/A
KCNN3	ENST00000271915.4	potassium intermediate/small conductance calcium-activated channel, subfamily N, member 3	5	1	0	1	0	1	hsa-miR-23b-5p	-0.13	-0.13	N/A
TMEM213	ENST00000442682.2	transmembrane protein 213	5	1	0	1	0	0	hsa-miR-23b-5p	-0.13	-0.13	N/A
DNAH17-AS1	ENST00000598378.1	DNAH17 antisense RNA 1	23	1	0	1	0	1	hsa-miR-23b-5p	-0.13	-0.13	N/A
FBXO36	ENST00000373652.3	F-box protein 36	5	1	0	0	1	0	hsa-miR-23b-5p	-0.13	-0.13	N/A
FCRL4	ENST00000271532.1	Fc receptor-like 4	5	1	0	0	1	0	hsa-miR-23b-5p	-0.13	-0.13	N/A
FAM8A1	ENST00000259963.3	family with sequence similarity 8, member A1	1064	1	0	0	1	0	hsa-miR-23b-5p	-0.13	-0.13	N/A
GRB10	ENST00000398812.2	growth factor receptor-bound protein 10	1382	1	0	0	1	0	hsa-miR-23b-5p	-0.13	-0.13	N/A
PFKFB4	ENST00000232375.3	6-phosphofructo-2-kinase/fructose-2,6-biphosphatase 4	16	2	1	0	1	0	hsa-miR-23b-5p	-0.13	-0.13	N/A
C10orf11	ENST00000496424.2	chromosome 10 open reading frame 11	5	1	0	0	1	0	hsa-miR-23b-5p	-0.13	-0.13	N/A
TNKS	ENST00000310430.6	tankyrase, TRF1-interacting ankyrin-related ADP-ribose polymerase	943	1	1	0	0	2	hsa-miR-23b-5p	-0.13	-0.13	N/A
HSFY1	ENST00000382856.2	heat shock transcription factor, Y-linked 1	5	1	0	0	1	0	hsa-miR-23b-5p	-0.13	-0.13	N/A
IGFN1	ENST00000295591.8	immunoglobulin-like and fibronectin type III domain containing 1	19	1	0	0	1	0	hsa-miR-23b-5p	-0.13	-0.13	N/A
CLDN2	ENST00000336803.1	claudin 2	19	1	0	0	1	0	hsa-miR-23b-5p	-0.13	-0.13	N/A
CD68	ENST00000250092.6	CD68 molecule	267	1	0	0	1	0	hsa-miR-23b-5p	-0.13	-0.13	N/A
ZBTB7A	ENST00000322357.4	zinc finger and BTB domain containing 7A	37	1	0	1	0	0	hsa-miR-23b-5p	-0.13	-0.13	N/A
ATP9A	ENST00000311637.5	ATPase, class II, type 9A	1511	1	0	1	0	2	hsa-miR-23b-5p	-0.12	-0.13	N/A
SORT1	ENST00000256637.6	sortilin 1	2111	1	0	1	0	1	hsa-miR-23b-5p	-0.12	-0.13	N/A
TANC2	ENST00000424789.2	tetratricopeptide repeat, ankyrin repeat and coiled-coil containing 2	155	1	0	1	0	0	hsa-miR-23b-5p	-0.12	-0.13	N/A
FBXL18	ENST00000382368.3	F-box and leucine-rich repeat protein 18	92	3	1	1	1	1	hsa-miR-23b-5p	-0.12	-0.13	N/A
HAUS2	ENST00000260372.3	HAUS augmin-like complex, subunit 2	270	2	0	0	2	0	hsa-miR-23b-5p	-0.12	-0.13	N/A
KRBA2	ENST00000396267.1	KRAB-A domain containing 2	14	2	0	0	2	0	hsa-miR-23b-5p	-0.12	-0.13	N/A
PPARA	ENST00000396000.2	peroxisome proliferator-activated receptor alpha	82	2	0	0	2	0	hsa-miR-23b-5p	-0.11	-0.13	N/A
DMBX1	ENST00000360032.3	diencephalon/mesencephalon homeobox 1	31	1	0	0	1	0	hsa-miR-23b-5p	-0.11	-0.13	N/A
PPM1L	ENST00000498165.1	protein phosphatase, Mg2+/Mn2+ dependent, 1L	59	2	0	1	1	0	hsa-miR-23b-5p	-0.11	-0.13	N/A
GPC4	ENST00000370828.3	glypican 4	542	1	0	0	1	0	hsa-miR-23b-5p	-0.1	-0.13	N/A
AP006621.5	ENST00000530083.1	Protein LOC100506518	25	1	0	0	1	0	hsa-miR-23a-5p	-0.1	-0.13	N/A
AMER2	ENST00000357816.2	APC membrane recruitment protein 2	7	1	0	1	0	0	hsa-miR-23b-5p	-0.1	-0.13	N/A
AC022532.1	ENST00000420338.2	Uncharacterized protein	15	1	0	0	1	1	hsa-miR-23b-5p	-0.1	-0.13	N/A
FSTL4	ENST00000265342.7	follistatin-like 4	60	3	0	0	3	0	hsa-miR-23b-5p	-0.1	-0.13	N/A
HIF1AN	ENST00000299163.6	hypoxia inducible factor 1, alpha subunit inhibitor	1545	1	0	1	0	0	hsa-miR-23b-5p	-0.1	-0.13	N/A
MORC2	ENST00000397641.3	MORC family CW-type zinc finger 2	216	1	0	1	0	1	hsa-miR-23b-5p	-0.09	-0.13	N/A
AS3MT	ENST00000369880.3	arsenic (+3 oxidation state) methyltransferase	379	2	0	0	2	1	hsa-miR-23b-5p	-0.09	-0.13	N/A
ZFAND3	ENST00000287218.4	zinc finger, AN1-type domain 3	86	1	0	1	0	0	hsa-miR-23b-5p	-0.08	-0.13	N/A
ZNF540	ENST00000316433.4	zinc finger protein 540	15	1	0	0	1	0	hsa-miR-23b-5p	-0.08	-0.13	N/A
TMEM108	ENST00000321871.6	transmembrane protein 108	31	1	0	1	0	0	hsa-miR-23b-5p	-0.07	-0.13	N/A
ZNF747	ENST00000395094.3	zinc finger protein 747	101	1	0	0	1	1	hsa-miR-23b-5p	-0.07	-0.13	N/A
CISD2	ENST00000273986.4	CDGSH iron sulfur domain 2	13	1	0	0	1	0	hsa-miR-23b-5p	-0.05	-0.13	N/A
SH3BP2	ENST00000356331.5	SH3-domain binding protein 2	449	1	0	1	0	1	hsa-miR-23b-5p	-0.05	-0.13	N/A
PCDH18	ENST00000412923.2	protocadherin 18	112	1	0	0	1	0	hsa-miR-23b-5p	-0.04	-0.13	N/A
ZNF790	ENST00000356725.4	zinc finger protein 790	18	1	0	0	1	0	hsa-miR-23b-5p	-0.04	-0.13	N/A
HSPA4L	ENST00000296464.4	heat shock 70kDa protein 4-like	348	4	2	0	2	2	hsa-miR-23b-5p	-0.03	-0.13	N/A
NANOS1	ENST00000425699.1	nanos homolog 1 (Drosophila)	158	1	0	1	0	0	hsa-miR-23b-5p	-0.02	-0.13	N/A
SLC7A6OS	ENST00000263997.6	solute carrier family 7, member 6 opposite strand	751	1	0	0	1	0	hsa-miR-23b-5p	-0.02	-0.13	N/A
CCDC18	ENST00000334652.5	coiled-coil domain containing 18	35	1	0	0	1	0	hsa-miR-23b-5p	-0.01	-0.13	N/A
IFT57	ENST00000264538.3	intraflagellar transport 57 homolog (Chlamydomonas)	214	1	0	0	1	0	hsa-miR-23b-5p	-0.01	-0.13	N/A
HMX1	ENST00000400677.3	H6 family homeobox 1	171	1	1	0	0	1	hsa-miR-23b-5p	-0.01	-0.13	N/A
TMED10	ENST00000303575.4	transmembrane emp24-like trafficking protein 10 (yeast)	1753	1	0	0	1	1	hsa-miR-23b-5p	-0.01	-0.13	N/A
CRTAP	ENST00000320954.6	cartilage associated protein	3154	1	0	0	1	0	hsa-miR-23b-5p	-0.01	-0.13	N/A
SQSTM1	ENST00000389805.4	sequestosome 1	5047	1	0	1	0	0	hsa-miR-23b-5p	0	-0.13	N/A
APTX	ENST00000436040.2	aprataxin	310	3	0	0	3	0	hsa-miR-23b-5p	0	-0.13	N/A
GPRASP2	ENST00000543253.1	G protein-coupled receptor associated sorting protein 2	191	1	0	0	1	0	hsa-miR-23b-5p	0	-0.13	N/A
CERS4	ENST00000559336.1	ceramide synthase 4	1182	1	0	0	1	3	hsa-miR-23b-5p	0	-0.13	N/A
CAPG	ENST00000263867.4	capping protein (actin filament), gelsolin-like	348	1	0	0	1	0	hsa-miR-23b-5p	0	-0.13	N/A
KCTD3	ENST00000259154.4	potassium channel tetramerization domain containing 3	372	1	0	0	1	0	hsa-miR-23b-5p	0	-0.13	N/A
TPRG1L	ENST00000378344.2	tumor protein p63 regulated 1-like	203	1	0	0	1	0	hsa-miR-23a-5p	0	-0.13	N/A
SRMS	ENST00000217188.1	src-related kinase lacking C-terminal regulatory tyrosine and N-terminal myristylation sites	5	1	0	1	0	0	hsa-miR-23b-5p	0	-0.13	N/A
GTF3C2	ENST00000359541.2	general transcription factor IIIC, polypeptide 2, beta 110kDa	981	1	0	0	1	0	hsa-miR-23a-5p	0	-0.13	N/A
SEC23IP	ENST00000369075.3	SEC23 interacting protein	765	1	0	0	1	2	hsa-miR-23a-5p	0	-0.13	N/A
S100A16	ENST00000368704.1	S100 calcium binding protein A16	88	2	0	1	1	0	hsa-miR-23a-5p	0	-0.13	N/A
CASP6	ENST00000352981.3	caspase 6, apoptosis-related cysteine peptidase	119	1	0	0	1	0	hsa-miR-23b-5p	-0.12	-0.12	N/A
TEX35	ENST00000367641.3	testis expressed 35	5	1	0	1	0	0	hsa-miR-23b-5p	-0.12	-0.12	N/A
GRIN2D	ENST00000263269.3	glutamate receptor, ionotropic, N-methyl D-aspartate 2D	5	1	0	0	1	1	hsa-miR-23b-5p	-0.12	-0.12	N/A
BTBD6	ENST00000392554.3	BTB (POZ) domain containing 6	56	1	0	0	1	0	hsa-miR-23b-5p	-0.12	-0.12	N/A
KIF24	ENST00000402558.2	kinesin family member 24	84	1	0	0	1	1	hsa-miR-23b-5p	-0.12	-0.12	N/A
FAM167A	ENST00000284486.4	family with sequence similarity 167, member A	85	1	0	0	1	1	hsa-miR-23b-5p	-0.12	-0.12	N/A
SPNS2	ENST00000329078.3	spinster homolog 2 (Drosophila)	7	1	0	0	1	0	hsa-miR-23b-5p	-0.12	-0.12	N/A
IMPG1	ENST00000369963.3	interphotoreceptor matrix proteoglycan 1	5	1	0	0	1	1	hsa-miR-23b-5p	-0.12	-0.12	N/A
REL	ENST00000295025.8	v-rel avian reticuloendotheliosis viral oncogene homolog	116	3	0	0	3	1	hsa-miR-23b-5p	-0.12	-0.12	N/A
LDLRAP1	ENST00000374338.4	low density lipoprotein receptor adaptor protein 1	111	1	0	0	1	0	hsa-miR-23b-5p	-0.12	-0.12	N/A
ARHGEF3	ENST00000296315.3	Rho guanine nucleotide exchange factor (GEF) 3	359	1	0	0	1	0	hsa-miR-23b-5p	-0.12	-0.12	N/A
ZNF716	ENST00000420713.1	zinc finger protein 716	5	2	0	0	2	2	hsa-miR-23b-5p	-0.12	-0.12	N/A
CTSS	ENST00000368985.3	cathepsin S	284	1	0	0	1	0	hsa-miR-23b-5p	-0.12	-0.12	N/A
KCNIP2	ENST00000348850.5	Kv channel interacting protein 2	5	1	0	0	1	0	hsa-miR-23b-5p	-0.12	-0.12	N/A
HSFY2	ENST00000382852.1	heat shock transcription factor, Y linked 2	5	1	0	0	1	0	hsa-miR-23b-5p	-0.12	-0.12	N/A
NXT2	ENST00000372106.1	nuclear transport factor 2-like export factor 2	390	1	0	0	1	0	hsa-miR-23b-5p	-0.12	-0.12	N/A
TNFRSF13B	ENST00000437538.2	tumor necrosis factor receptor superfamily, member 13B	5	1	0	0	1	0	hsa-miR-23b-5p	-0.12	-0.12	N/A
NFIX	ENST00000360105.4	nuclear factor I/X (CCAAT-binding transcription factor)	24	2	0	1	1	0	hsa-miR-23b-5p	-0.12	-0.12	N/A
SLC45A4	ENST00000519067.1	solute carrier family 45, member 4	418	1	0	1	0	1	hsa-miR-23b-5p	-0.12	-0.12	N/A
AL033381.1	ENST00000314040.1	Uncharacterized protein; cDNA FLJ34594 fis, clone KIDNE2009109	5	1	0	0	1	0	hsa-miR-23b-5p	-0.12	-0.12	N/A
NCOA2	ENST00000452400.2	nuclear receptor coactivator 2	271	1	0	0	1	0	hsa-miR-23b-5p	-0.12	-0.12	N/A
EPHA8	ENST00000166244.3	EPH receptor A8	5	1	0	1	0	0	hsa-miR-23b-5p	-0.12	-0.12	N/A
PLEKHG4B	ENST00000283426.6	pleckstrin homology domain containing, family G (with RhoGef domain) member 4B	5	4	1	2	1	1	hsa-miR-23b-5p	-0.12	-0.12	N/A
TMEM167B	ENST00000338272.8	transmembrane protein 167B	42	1	0	0	1	0	hsa-miR-23b-5p	-0.12	-0.12	N/A
ZNF667	ENST00000591790.1	zinc finger protein 667	24	2	0	0	2	1	hsa-miR-23b-5p	-0.12	-0.12	N/A
RHOD	ENST00000308831.2	ras homolog family member D	156	1	0	0	1	0	hsa-miR-23b-5p	-0.12	-0.12	N/A
LEPR	ENST00000371060.3	leptin receptor	169	1	0	0	1	0	hsa-miR-23b-5p	-0.12	-0.12	N/A
PTGFR	ENST00000370756.3	prostaglandin F receptor (FP)	20	1	0	0	1	0	hsa-miR-23b-5p	-0.12	-0.12	N/A
FRG2B	ENST00000443774.1	FSHD region gene 2 family, member B	5	1	0	0	1	0	hsa-miR-23b-5p	-0.12	-0.12	N/A
BPI	ENST00000451435.1	bactericidal/permeability-increasing protein	5	1	0	0	1	0	hsa-miR-23b-5p	-0.12	-0.12	N/A
FRG2	ENST00000504750.1	FSHD region gene 2	5	1	0	0	1	0	hsa-miR-23b-5p	-0.12	-0.12	N/A
IGLON5	ENST00000270642.8	IgLON family member 5	5	1	0	0	1	0	hsa-miR-23b-5p	-0.12	-0.12	N/A
CD80	ENST00000264246.3	CD80 molecule	5	1	0	0	1	0	hsa-miR-23b-5p	-0.12	-0.12	N/A
IQCC	ENST00000537469.1	IQ motif containing C	48	1	0	0	1	0	hsa-miR-23b-5p	-0.12	-0.12	N/A
UBALD1	ENST00000590965.1	UBA-like domain containing 1	41	1	0	0	1	0	hsa-miR-23b-5p	-0.12	-0.12	N/A
C9orf57	ENST00000377024.3	chromosome 9 open reading frame 57	5	1	0	0	1	0	hsa-miR-23b-5p	-0.12	-0.12	N/A
KIF5A	ENST00000455537.2	kinesin family member 5A	5	1	0	0	1	1	hsa-miR-23b-5p	-0.12	-0.12	N/A
FGD2	ENST00000274963.8	FYVE, RhoGEF and PH domain containing 2	5	1	0	0	1	0	hsa-miR-23a-5p	-0.12	-0.12	N/A
EXTL2	ENST00000370113.3	exostosin-like glycosyltransferase 2	204	1	0	0	1	0	hsa-miR-23b-5p	-0.12	-0.12	N/A
EPOR	ENST00000592375.2	erythropoietin receptor	96	1	0	1	0	0	hsa-miR-23b-5p	-0.12	-0.12	N/A
RPTOR	ENST00000306801.3	regulatory associated protein of MTOR, complex 1	190	1	0	1	0	0	hsa-miR-23b-5p	-0.12	-0.12	N/A
SH2D4B	ENST00000339284.2	SH2 domain containing 4B	5	1	0	0	1	1	hsa-miR-23b-5p	-0.12	-0.12	N/A
TMEM17	ENST00000335390.5	transmembrane protein 17	10	1	0	0	1	0	hsa-miR-23b-5p	-0.12	-0.12	N/A
HSH2D	ENST00000588246.1	hematopoietic SH2 domain containing	5	1	0	1	0	1	hsa-miR-23b-5p	-0.12	-0.12	N/A
SLC27A1	ENST00000252595.7	solute carrier family 27 (fatty acid transporter), member 1	33	1	0	1	0	1	hsa-miR-23b-5p	-0.12	-0.12	N/A
SLC50A1	ENST00000368404.4	solute carrier family 50 (sugar efflux transporter), member 1	3317	1	0	0	1	0	hsa-miR-23b-5p	-0.12	-0.12	N/A
SLC2A14	ENST00000340749.5	solute carrier family 2 (facilitated glucose transporter), member 14	14	1	0	0	1	0	hsa-miR-23b-5p	-0.12	-0.12	N/A
C6orf223	ENST00000439969.2	chromosome 6 open reading frame 223	17	1	0	1	0	0	hsa-miR-23b-5p	-0.12	-0.12	N/A
CALN1	ENST00000329008.5	calneuron 1	5	1	0	0	1	1	hsa-miR-23b-5p	-0.12	-0.12	N/A
AK4	ENST00000545314.1	adenylate kinase 4	116	1	0	1	0	0	hsa-miR-23b-5p	-0.12	-0.12	N/A
LIPN	ENST00000404459.1	lipase, family member N	0	1	0	0	1	0	hsa-miR-23b-5p	-0.12	-0.12	N/A
CSNK1E	ENST00000405675.3	casein kinase 1, epsilon	3032	1	0	0	1	0	hsa-miR-23b-5p	-0.12	-0.12	N/A
MMP24	ENST00000246186.6	matrix metallopeptidase 24 (membrane-inserted)	201	1	1	0	0	0	hsa-miR-23b-5p	-0.12	-0.12	N/A
MIS12	ENST00000381165.3	MIS12 kinetochore complex component	1061	1	0	0	1	0	hsa-miR-23b-5p	-0.12	-0.12	N/A
SLC9A6	ENST00000370698.3	solute carrier family 9, subfamily A (NHE6, cation proton antiporter 6), member 6	547	1	0	0	1	0	hsa-miR-23b-5p	-0.12	-0.12	N/A
CSNK1G2	ENST00000255641.8	casein kinase 1, gamma 2	5	1	0	1	0	0	hsa-miR-23b-5p	-0.12	-0.12	N/A
ACTR3B	ENST00000256001.8	ARP3 actin-related protein 3 homolog B (yeast)	660	1	0	0	1	0	hsa-miR-23b-5p	-0.12	-0.12	N/A
MS4A1	ENST00000534668.1	membrane-spanning 4-domains, subfamily A, member 1	5	1	0	0	1	0	hsa-miR-23b-5p	-0.12	-0.12	N/A
DESI2	ENST00000302550.11	desumoylating isopeptidase 2	147	1	0	1	0	0	hsa-miR-23b-5p	-0.12	-0.12	N/A
VDR	ENST00000395324.2	vitamin D (1,25- dihydroxyvitamin D3) receptor	416	2	0	0	2	0	hsa-miR-23b-5p	-0.12	-0.12	N/A
ZNF101	ENST00000592502.1	zinc finger protein 101	409	1	0	1	0	0	hsa-miR-23b-5p	-0.12	-0.12	N/A
TECPR2	ENST00000359520.7	tectonin beta-propeller repeat containing 2	109	2	0	0	2	0	hsa-miR-23b-5p	-0.12	-0.12	N/A
FAM219A	ENST00000379089.1	family with sequence similarity 219, member A	13	1	0	0	1	0	hsa-miR-23a-5p	-0.12	-0.12	N/A
CALCOCO1	ENST00000548263.1	calcium binding and coiled-coil domain 1	68	1	1	0	0	0	hsa-miR-23b-5p	-0.12	-0.12	N/A
B4GALT5	ENST00000371711.4	UDP-Gal:betaGlcNAc beta 1,4- galactosyltransferase, polypeptide 5	1000	1	0	0	1	0	hsa-miR-23b-5p	-0.12	-0.12	N/A
CUL5	ENST00000393094.2	cullin 5	761	1	0	0	1	0	hsa-miR-23b-5p	-0.12	-0.12	N/A
EXTL3	ENST00000220562.4	exostosin-like glycosyltransferase 3	358	1	1	0	0	1	hsa-miR-23b-5p	-0.12	-0.12	N/A
CASS4	ENST00000371336.3	Cas scaffolding protein family member 4	49	1	0	0	1	0	hsa-miR-23b-5p	-0.12	-0.12	N/A
HUNK	ENST00000270112.2	hormonally up-regulated Neu-associated kinase	85	1	0	1	0	0	hsa-miR-23b-5p	-0.11	-0.12	N/A
ZBTB42	ENST00000342537.7	zinc finger and BTB domain containing 42	182	1	0	1	0	0	hsa-miR-23b-5p	-0.11	-0.12	N/A
ALDH7A1	ENST00000409134.3	aldehyde dehydrogenase 7 family, member A1	2007	1	0	0	1	0	hsa-miR-23b-5p	-0.11	-0.12	N/A
TTC14	ENST00000412756.2	tetratricopeptide repeat domain 14	99	1	0	0	1	0	hsa-miR-23b-5p	-0.11	-0.12	N/A
LRIG2	ENST00000361127.5	leucine-rich repeats and immunoglobulin-like domains 2	348	1	1	0	0	0	hsa-miR-23b-5p	-0.11	-0.12	N/A
CEP78	ENST00000424347.2	centrosomal protein 78kDa	423	2	0	0	2	1	hsa-miR-23b-5p	-0.1	-0.12	N/A
KIAA1737	ENST00000361786.2	KIAA1737	57	1	0	0	1	0	hsa-miR-23b-5p	-0.1	-0.12	N/A
IRAK1BP1	ENST00000607739.1	interleukin-1 receptor-associated kinase 1 binding protein 1	30	1	0	0	1	0	hsa-miR-23b-5p	-0.1	-0.12	N/A
FLRT2	ENST00000330753.4	fibronectin leucine rich transmembrane protein 2	73	1	0	0	1	1	hsa-miR-23b-5p	-0.1	-0.12	N/A
GTF2H3	ENST00000543341.2	general transcription factor IIH, polypeptide 3, 34kDa	718	2	0	0	2	0	hsa-miR-23b-5p	-0.1	-0.12	N/A
ST3GAL2	ENST00000342907.2	ST3 beta-galactoside alpha-2,3-sialyltransferase 2	102	1	0	0	1	0	hsa-miR-23b-5p	-0.09	-0.12	N/A
TBC1D24	ENST00000567020.1	TBC1 domain family, member 24	269	2	0	1	1	0	hsa-miR-23b-5p	-0.09	-0.12	N/A
NAP1L5	ENST00000323061.5	nucleosome assembly protein 1-like 5	28	1	0	0	1	0	hsa-miR-23b-5p	-0.09	-0.12	N/A
TERF2	ENST00000254942.3	telomeric repeat binding factor 2	709	1	0	0	1	1	hsa-miR-23b-5p	-0.08	-0.12	N/A
PARVA	ENST00000334956.8	parvin, alpha	1912	2	0	0	2	1	hsa-miR-23b-5p	-0.08	-0.12	N/A
GABPB2	ENST00000368918.3	GA binding protein transcription factor, beta subunit 2	35	3	0	0	3	2	hsa-miR-23b-5p	-0.08	-0.12	N/A
ZNF473	ENST00000595661.1	zinc finger protein 473	187	1	0	0	1	0	hsa-miR-23b-5p	-0.08	-0.12	N/A
PANK4	ENST00000378466.3	pantothenate kinase 4	72	1	0	1	0	0	hsa-miR-23b-5p	-0.08	-0.12	N/A
QPCTL	ENST00000012049.5	glutaminyl-peptide cyclotransferase-like	62	2	0	0	2	0	hsa-miR-23b-5p	-0.07	-0.12	N/A
VN1R1	ENST00000321039.3	vomeronasal 1 receptor 1	12	2	0	0	2	0	hsa-miR-23a-5p	-0.07	-0.12	N/A
PTPN2	ENST00000309660.5	protein tyrosine phosphatase, non-receptor type 2	60	1	0	0	1	2	hsa-miR-23b-5p	-0.07	-0.12	N/A
CUX2	ENST00000261726.6	cut-like homeobox 2	15	1	0	1	0	0	hsa-miR-23b-5p	-0.06	-0.12	N/A
KRAS	ENST00000256078.4	Kirsten rat sarcoma viral oncogene homolog	40	1	0	0	1	1	hsa-miR-23b-5p	-0.05	-0.12	N/A
THUMPD3	ENST00000345094.3	THUMP domain containing 3	445	2	0	0	2	0	hsa-miR-23b-5p	-0.05	-0.12	N/A
STK32A	ENST00000398523.3	serine/threonine kinase 32A	8	1	0	1	0	0	hsa-miR-23b-5p	-0.05	-0.12	N/A
SLC22A9	ENST00000310969.4	solute carrier family 22 (organic anion transporter), member 9	188	1	0	0	1	0	hsa-miR-23b-5p	-0.04	-0.12	N/A
GPT2	ENST00000340124.4	glutamic pyruvate transaminase (alanine aminotransferase) 2	1750	1	0	1	0	0	hsa-miR-23b-5p	-0.04	-0.12	N/A
MCAT	ENST00000327555.5	malonyl CoA:ACP acyltransferase (mitochondrial)	133	1	0	0	1	0	hsa-miR-23b-5p	-0.03	-0.12	N/A
SLC35D1	ENST00000235345.5	solute carrier family 35 (UDP-GlcA/UDP-GalNAc transporter), member D1	186	1	0	1	0	0	hsa-miR-23b-5p	-0.03	-0.12	N/A
LHX9	ENST00000367390.3	LIM homeobox 9	40	1	0	0	1	1	hsa-miR-23b-5p	-0.03	-0.12	N/A
ZFP37	ENST00000374227.3	ZFP37 zinc finger protein	24	2	1	0	1	0	hsa-miR-23b-5p	-0.02	-0.12	N/A
AC005606.1	ENST00000598236.1	LOC283868 protein; Uncharacterized protein	26	1	0	0	1	0	hsa-miR-23b-5p	-0.02	-0.12	N/A
USP47	ENST00000339865.5	ubiquitin specific peptidase 47	665	1	0	1	0	0	hsa-miR-23b-5p	-0.02	-0.12	N/A
ARMC8	ENST00000469044.1	armadillo repeat containing 8	398	1	0	0	1	0	hsa-miR-23b-5p	-0.02	-0.12	N/A
BCAR1	ENST00000162330.5	breast cancer anti-estrogen resistance 1	432	1	0	1	0	0	hsa-miR-23b-5p	-0.02	-0.12	N/A
HMHA1	ENST00000313093.2	histocompatibility (minor) HA-1	35	3	0	3	0	0	hsa-miR-23b-5p	-0.01	-0.12	N/A
AGXT	ENST00000307503.3	alanine-glyoxylate aminotransferase	365	1	0	0	1	0	hsa-miR-23a-5p	-0.01	-0.12	N/A
TBXA2R	ENST00000375190.4	thromboxane A2 receptor	169	1	0	0	1	2	hsa-miR-23b-5p	-0.01	-0.12	N/A
KBTBD7	ENST00000379483.3	kelch repeat and BTB (POZ) domain containing 7	362	1	0	0	1	0	hsa-miR-23b-5p	-0.01	-0.12	N/A
CERS5	ENST00000317551.6	ceramide synthase 5	86	1	0	0	1	0	hsa-miR-23a-5p	-0.01	-0.12	N/A
SPRYD7	ENST00000361840.3	SPRY domain containing 7	863	1	0	0	1	1	hsa-miR-23b-5p	-0.01	-0.12	N/A
NAGK	ENST00000418807.3	N-acetylglucosamine kinase	69	1	0	0	1	0	hsa-miR-23b-5p	-0.01	-0.12	N/A
PAK4	ENST00000599386.1	p21 protein (Cdc42/Rac)-activated kinase 4	130	2	0	0	2	1	hsa-miR-23b-5p	0	-0.12	N/A
SF3B3	ENST00000302516.5	splicing factor 3b, subunit 3, 130kDa	2541	1	0	0	1	1	hsa-miR-23b-5p	0	-0.12	N/A
NSMCE2	ENST00000287437.3	non-SMC element 2, MMS21 homolog (S. cerevisiae)	364	1	0	0	1	0	hsa-miR-23b-5p	0	-0.12	N/A
NOSIP	ENST00000339093.3	nitric oxide synthase interacting protein	1785	1	0	0	1	0	hsa-miR-23b-5p	0	-0.12	N/A
C12orf5	ENST00000179259.4	chromosome 12 open reading frame 5	520	1	0	1	0	2	hsa-miR-23b-5p	0	-0.12	N/A
PLAC8	ENST00000311507.4	placenta-specific 8	212	1	0	0	1	0	hsa-miR-23b-5p	0	-0.12	N/A
MMS19	ENST00000327277.7	MMS19 nucleotide excision repair homolog (S. cerevisiae)	1062	1	0	0	1	1	hsa-miR-23b-5p	0	-0.12	N/A
MSX2	ENST00000239243.6	msh homeobox 2	316	1	0	0	1	0	hsa-miR-23b-5p	0	-0.12	N/A
NUP133	ENST00000261396.3	nucleoporin 133kDa	2054	1	0	0	1	0	hsa-miR-23b-5p	0	-0.12	N/A
RNF24	ENST00000336095.6	ring finger protein 24	448	1	0	0	1	2	hsa-miR-23b-5p	0	-0.12	N/A
PRPF6	ENST00000535781.1	pre-mRNA processing factor 6	689	1	0	0	1	0	hsa-miR-23b-5p	0	-0.12	N/A
NDUFB6	ENST00000379847.3	NADH dehydrogenase (ubiquinone) 1 beta subcomplex, 6, 17kDa	6263	1	0	0	1	0	hsa-miR-23b-5p	0	-0.12	N/A
DPM1	ENST00000371588.5	dolichyl-phosphate mannosyltransferase polypeptide 1, catalytic subunit	1124	1	0	0	1	0	hsa-miR-23b-5p	0	-0.12	N/A
TIMM10	ENST00000257245.4	translocase of inner mitochondrial membrane 10 homolog (yeast)	2518	2	0	0	2	1	hsa-miR-23b-5p	0	-0.12	N/A
RBCK1	ENST00000356286.5	RanBP-type and C3HC4-type zinc finger containing 1	2123	1	0	0	1	0	hsa-miR-23b-5p	0	-0.12	N/A
ZFAND5	ENST00000237937.3	zinc finger, AN1-type domain 5	2522	1	0	1	0	0	hsa-miR-23a-5p	0	-0.12	N/A
PTPLA	ENST00000361271.3	protein tyrosine phosphatase-like (proline instead of catalytic arginine), member A	826	1	0	0	1	0	hsa-miR-23a-5p	0	-0.12	N/A
SHISA4	ENST00000362011.6	shisa family member 4	66	1	0	0	1	0	hsa-miR-23a-5p	0	-0.12	N/A
POLR2J2	ENST00000591000.1	DNA-directed RNA polymerase II subunit RPB11-b1	5	1	0	0	1	0	hsa-miR-23a-5p	0	-0.12	N/A
FOXE1	ENST00000375123.3	forkhead box E1 (thyroid transcription factor 2)	497	1	1	0	0	0	hsa-miR-23a-5p	0	-0.12	N/A
STAT6	ENST00000300134.3	signal transducer and activator of transcription 6, interleukin-4 induced	275	1	0	0	1	0	hsa-miR-23b-5p	-0.11	-0.11	N/A
IL10	ENST00000423557.1	interleukin 10	5	1	0	0	1	0	hsa-miR-23b-5p	-0.11	-0.11	N/A
WNK3	ENST00000375169.3	WNK lysine deficient protein kinase 3	55	1	0	1	0	1	hsa-miR-23b-5p	-0.11	-0.11	N/A
FRG2C	ENST00000308062.3	FSHD region gene 2 family, member C	7	1	0	0	1	0	hsa-miR-23b-5p	-0.11	-0.11	N/A
IRG1	ENST00000377462.1	immunoresponsive 1 homolog (mouse)	5	1	0	0	1	0	hsa-miR-23b-5p	-0.11	-0.11	N/A
RBFOX3	ENST00000583458.1	RNA binding protein, fox-1 homolog (C. elegans) 3	5	1	0	1	0	0	hsa-miR-23b-5p	-0.11	-0.11	N/A
FAM53B	ENST00000337318.3	family with sequence similarity 53, member B	27	2	0	1	1	0	hsa-miR-23b-5p	-0.11	-0.11	N/A
ZKSCAN5	ENST00000394170.2	zinc finger with KRAB and SCAN domains 5	53	1	0	0	1	0	hsa-miR-23b-5p	-0.11	-0.11	N/A
ANGPT2	ENST00000325203.5	angiopoietin 2	5	1	0	0	1	1	hsa-miR-23b-5p	-0.11	-0.11	N/A
ZNF81	ENST00000338637.7	zinc finger protein 81	10	2	0	0	2	0	hsa-miR-23b-5p	-0.11	-0.11	N/A
ELF2	ENST00000394235.2	E74-like factor 2 (ets domain transcription factor)	26	1	0	0	1	0	hsa-miR-23b-5p	-0.11	-0.11	N/A
RAB9B	ENST00000243298.2	RAB9B, member RAS oncogene family	21	1	0	0	1	0	hsa-miR-23b-5p	-0.11	-0.11	N/A
FAM196A	ENST00000522781.1	family with sequence similarity 196, member A	5	1	0	0	1	0	hsa-miR-23b-5p	-0.11	-0.11	N/A
CPT2	ENST00000371486.3	carnitine palmitoyltransferase 2	4910	1	0	0	1	0	hsa-miR-23b-5p	-0.11	-0.11	N/A
SLAMF7	ENST00000359331.4	SLAM family member 7	5	1	0	0	1	0	hsa-miR-23b-5p	-0.11	-0.11	N/A
ANO10	ENST00000414522.2	anoctamin 10	330	1	0	0	1	0	hsa-miR-23b-5p	-0.11	-0.11	N/A
SRRM4	ENST00000267260.4	serine/arginine repetitive matrix 4	22	1	1	0	0	0	hsa-miR-23b-5p	-0.11	-0.11	N/A
ALKBH8	ENST00000428149.2	alkB, alkylation repair homolog 8 (E. coli)	23	1	0	0	1	0	hsa-miR-23b-5p	-0.11	-0.11	N/A
MYH14	ENST00000601313.1	myosin, heavy chain 14, non-muscle	54	1	0	1	0	1	hsa-miR-23b-5p	-0.11	-0.11	N/A
KCNB1	ENST00000371741.4	potassium voltage-gated channel, Shab-related subfamily, member 1	5	3	0	2	1	0	hsa-miR-23b-5p	-0.11	-0.11	N/A
FAM180B	ENST00000356737.2	family with sequence similarity 180, member B	5	1	0	0	1	0	hsa-miR-23b-5p	-0.11	-0.11	N/A
PPP2R2A	ENST00000380737.3	protein phosphatase 2, regulatory subunit B, alpha	236	1	0	0	1	0	hsa-miR-23b-5p	-0.11	-0.11	N/A
HOXC13	ENST00000243056.3	homeobox C13	63	1	0	0	1	0	hsa-miR-23b-5p	-0.11	-0.11	N/A
CELF6	ENST00000287202.5	CUGBP, Elav-like family member 6	5	1	0	0	1	0	hsa-miR-23b-5p	-0.11	-0.11	N/A
RASAL2	ENST00000448150.3	RAS protein activator like 2	950	1	0	1	0	1	hsa-miR-23b-5p	-0.11	-0.11	N/A
LRRC20	ENST00000355790.4	leucine rich repeat containing 20	159	1	0	1	0	0	hsa-miR-23b-5p	-0.11	-0.11	N/A
KMT2B	ENST00000420124.1	Histone-lysine N-methyltransferase 2B	1005	1	0	1	0	0	hsa-miR-23b-5p	-0.11	-0.11	N/A
STRIP1	ENST00000369795.3	striatin interacting protein 1	114	1	0	1	0	0	hsa-miR-23b-5p	-0.11	-0.11	N/A
CCNJ	ENST00000265992.5	cyclin J	5	1	0	0	1	0	hsa-miR-23b-5p	-0.11	-0.11	N/A
TRAK2	ENST00000332624.3	trafficking protein, kinesin binding 2	353	1	0	0	1	0	hsa-miR-23b-5p	-0.11	-0.11	N/A
POU2F3	ENST00000260264.4	POU class 2 homeobox 3	5	1	0	0	1	0	hsa-miR-23b-5p	-0.11	-0.11	N/A
DISP2	ENST00000267889.3	dispatched homolog 2 (Drosophila)	8	1	0	1	0	0	hsa-miR-23b-5p	-0.11	-0.11	N/A
CDCA7L	ENST00000356195.5	cell division cycle associated 7-like	292	1	0	0	1	0	hsa-miR-23b-5p	-0.11	-0.11	N/A
NFKBIB	ENST00000392079.3	nuclear factor of kappa light polypeptide gene enhancer in B-cells inhibitor, beta	85	1	0	0	1	0	hsa-miR-23b-5p	-0.11	-0.11	N/A
NASP	ENST00000350030.3	nuclear autoantigenic sperm protein (histone-binding)	8	1	0	0	1	0	hsa-miR-23b-5p	-0.11	-0.11	N/A
HNF4A	ENST00000316099.4	hepatocyte nuclear factor 4, alpha	915	2	0	1	1	0	hsa-miR-23b-5p	-0.11	-0.11	N/A
XYLT2	ENST00000017003.2	xylosyltransferase II	514	1	0	0	1	0	hsa-miR-23b-5p	-0.11	-0.11	N/A
AQP7	ENST00000537089.1	aquaporin 7	10	1	0	0	1	0	hsa-miR-23b-5p	-0.11	-0.11	N/A
DDAH1	ENST00000535924.2	dimethylarginine dimethylaminohydrolase 1	46	1	0	0	1	0	hsa-miR-23b-5p	-0.11	-0.11	N/A
TBC1D2B	ENST00000409931.3	TBC1 domain family, member 2B	5	1	0	1	0	0	hsa-miR-23b-5p	-0.11	-0.11	N/A
CDK20	ENST00000375871.4	cyclin-dependent kinase 20	25	1	0	0	1	0	hsa-miR-23b-5p	-0.11	-0.11	N/A
DNAH3	ENST00000415178.1	dynein, axonemal, heavy chain 3	5	2	0	1	1	1	hsa-miR-23b-5p	-0.11	-0.11	N/A
ZFP90	ENST00000398253.2	ZFP90 zinc finger protein	174	2	0	1	1	0	hsa-miR-23b-5p	-0.11	-0.11	N/A
SPARC	ENST00000231061.4	secreted protein, acidic, cysteine-rich (osteonectin)	2467	1	0	0	1	0	hsa-miR-23a-5p	-0.11	-0.11	N/A
NKTR	ENST00000232978.8	natural killer-tumor recognition sequence	798	1	0	0	1	0	hsa-miR-23b-5p	-0.1	-0.11	N/A
DCTN4	ENST00000447998.2	dynactin 4 (p62)	153	1	0	0	1	1	hsa-miR-23b-5p	-0.1	-0.11	N/A
VPS26B	ENST00000281187.5	vacuolar protein sorting 26 homolog B (S. pombe)	1236	2	0	0	2	2	hsa-miR-23b-5p	-0.1	-0.11	N/A
GPR157	ENST00000377411.4	G protein-coupled receptor 157	48	2	0	1	1	1	hsa-miR-23b-5p	-0.1	-0.11	N/A
FZR1	ENST00000441788.2	fizzy/cell division cycle 20 related 1 (Drosophila)	273	1	0	1	0	1	hsa-miR-23b-5p	-0.1	-0.11	N/A
C10orf32	ENST00000339834.5	chromosome 10 open reading frame 32	642	1	0	0	1	0	hsa-miR-23b-5p	-0.1	-0.11	N/A
STC2	ENST00000265087.4	stanniocalcin 2	1112	1	0	0	1	0	hsa-miR-23b-5p	-0.09	-0.11	N/A
TRPM7	ENST00000560955.1	transient receptor potential cation channel, subfamily M, member 7	281	3	0	0	3	0	hsa-miR-23b-5p	-0.09	-0.11	N/A
SETD7	ENST00000274031.3	SET domain containing (lysine methyltransferase) 7	76	1	0	1	0	0	hsa-miR-23b-5p	-0.09	-0.11	N/A
CENPP	ENST00000375587.3	centromere protein P	85	1	0	0	1	1	hsa-miR-23b-5p	-0.09	-0.11	N/A
STAT2	ENST00000314128.4	signal transducer and activator of transcription 2, 113kDa	33	1	0	1	0	0	hsa-miR-23b-5p	-0.09	-0.11	N/A
ZNF347	ENST00000334197.7	zinc finger protein 347	33	3	0	0	3	1	hsa-miR-23b-5p	-0.09	-0.11	N/A
DNASE1L1	ENST00000369809.1	deoxyribonuclease I-like 1	16	1	0	0	1	0	hsa-miR-23b-5p	-0.09	-0.11	N/A
CCDC113	ENST00000443128.2	coiled-coil domain containing 113	29	1	0	0	1	0	hsa-miR-23b-5p	-0.08	-0.11	N/A
MED13	ENST00000397786.2	mediator complex subunit 13	561	1	1	0	0	0	hsa-miR-23b-5p	-0.07	-0.11	N/A
SLC16A10	ENST00000368850.3	solute carrier family 16 (aromatic amino acid transporter), member 10	233	1	0	0	1	3	hsa-miR-23b-5p	-0.07	-0.11	N/A
ZNF865	ENST00000568956.1	zinc finger protein 865	75	1	0	0	1	1	hsa-miR-23a-5p	-0.07	-0.11	N/A
TMEM194A	ENST00000379391.3	transmembrane protein 194A	43	1	0	0	1	0	hsa-miR-23b-5p	-0.07	-0.11	N/A
PPP6R3	ENST00000393800.2	protein phosphatase 6, regulatory subunit 3	400	1	0	1	0	0	hsa-miR-23b-5p	-0.06	-0.11	N/A
EIF2AK2	ENST00000233057.4	eukaryotic translation initiation factor 2-alpha kinase 2	292	2	0	0	2	1	hsa-miR-23a-5p	-0.06	-0.11	N/A
GABRA2	ENST00000507460.1	gamma-aminobutyric acid (GABA) A receptor, alpha 2	10	1	0	0	1	1	hsa-miR-23b-5p	-0.06	-0.11	N/A
MTR	ENST00000366577.5	5-methyltetrahydrofolate-homocysteine methyltransferase	378	1	0	0	1	0	hsa-miR-23b-5p	-0.05	-0.11	N/A
UBIAD1	ENST00000376810.5	UbiA prenyltransferase domain containing 1	303	1	0	0	1	0	hsa-miR-23b-5p	-0.05	-0.11	N/A
CES3	ENST00000543856.1	carboxylesterase 3	10	1	0	0	1	0	hsa-miR-23b-5p	-0.05	-0.11	N/A
ACVR2B	ENST00000352511.4	activin A receptor, type IIB	21	1	0	1	0	1	hsa-miR-23b-5p	-0.05	-0.11	N/A
BMPR1B	ENST00000515059.1	bone morphogenetic protein receptor, type IB	44	1	0	0	1	0	hsa-miR-23b-5p	-0.04	-0.11	N/A
SOGA3	ENST00000556132.1	SOGA family member 3	95	1	0	1	0	1	hsa-miR-23b-5p	-0.04	-0.11	N/A
NPR3	ENST00000265074.8	natriuretic peptide receptor C/guanylate cyclase C (atrionatriuretic peptide receptor C)	517	1	0	0	1	1	hsa-miR-23b-5p	-0.04	-0.11	N/A
RAB5B	ENST00000553116.1	RAB5B, member RAS oncogene family	14	1	0	0	1	0	hsa-miR-23b-5p	-0.04	-0.11	N/A
ARHGEF5	ENST00000056217.5	Rho guanine nucleotide exchange factor (GEF) 5	200	1	1	0	0	1	hsa-miR-23b-5p	-0.03	-0.11	N/A
ILDR2	ENST00000469934.2	immunoglobulin-like domain containing receptor 2	7	3	0	0	3	0	hsa-miR-23b-5p	-0.03	-0.11	N/A
SYNGR1	ENST00000328933.5	synaptogyrin 1	101	2	0	1	1	0	hsa-miR-23b-5p	-0.03	-0.11	N/A
PBX2	ENST00000375050.4	pre-B-cell leukemia homeobox 2	98	1	0	1	0	0	hsa-miR-23b-5p	-0.03	-0.11	N/A
EIF3L	ENST00000412331.2	eukaryotic translation initiation factor 3, subunit L	113	1	0	0	1	1	hsa-miR-23b-5p	-0.02	-0.11	N/A
COL12A1	ENST00000322507.8	collagen, type XII, alpha 1	482	1	1	0	0	0	hsa-miR-23b-5p	-0.02	-0.11	N/A
C19orf25	ENST00000436106.2	chromosome 19 open reading frame 25	498	1	0	1	0	0	hsa-miR-23b-5p	-0.02	-0.11	N/A
CLDN19	ENST00000296387.1	claudin 19	25	1	0	0	1	1	hsa-miR-23b-5p	-0.02	-0.11	N/A
ENY2	ENST00000521688.1	enhancer of yellow 2 homolog (Drosophila)	1814	1	0	0	1	0	hsa-miR-23b-5p	-0.01	-0.11	N/A
USP6NL	ENST00000609104.1	USP6 N-terminal like	183	1	1	0	0	0	hsa-miR-23b-5p	-0.01	-0.11	N/A
C16orf87	ENST00000394806.2	chromosome 16 open reading frame 87	95	1	0	0	1	0	hsa-miR-23b-5p	-0.01	-0.11	N/A
SWSAP1	ENST00000312423.2	SWIM-type zinc finger 7 associated protein 1	55	1	0	0	1	1	hsa-miR-23b-5p	-0.01	-0.11	N/A
TRIM38	ENST00000357085.3	tripartite motif containing 38	62	1	0	1	0	0	hsa-miR-23b-5p	-0.01	-0.11	N/A
LRIG3	ENST00000379141.4	leucine-rich repeats and immunoglobulin-like domains 3	366	2	1	0	1	0	hsa-miR-23b-5p	-0.01	-0.11	N/A
SYNE3	ENST00000553340.1	spectrin repeat containing, nuclear envelope family member 3	94	1	0	0	1	0	hsa-miR-23b-5p	-0.01	-0.11	N/A
BAMBI	ENST00000375533.3	BMP and activin membrane-bound inhibitor	515	2	0	0	2	1	hsa-miR-23b-5p	0	-0.11	N/A
MAGIX	ENST00000376338.3	MAGI family member, X-linked	118	1	0	0	1	1	hsa-miR-23b-5p	0	-0.11	N/A
EBPL	ENST00000378284.2	emopamil binding protein-like	155	1	0	0	1	0	hsa-miR-23b-5p	0	-0.11	N/A
RP1-170O19.20	ENST00000470747.4	Uncharacterized protein	151	1	0	0	1	0	hsa-miR-23b-5p	0	-0.11	N/A
C9orf156	ENST00000375119.3	chromosome 9 open reading frame 156	177	1	0	0	1	1	hsa-miR-23b-5p	0	-0.11	N/A
OCIAD1	ENST00000396448.2	OCIA domain containing 1	3231	1	0	0	1	0	hsa-miR-23b-5p	0	-0.11	N/A
FLYWCH2	ENST00000396958.3	FLYWCH family member 2	720	1	0	0	1	0	hsa-miR-23b-5p	0	-0.11	N/A
DVL3	ENST00000313143.3	dishevelled segment polarity protein 3	373	1	0	1	0	0	hsa-miR-23b-5p	0	-0.11	N/A
RAE1	ENST00000395841.2	ribonucleic acid export 1	3909	1	0	0	1	1	hsa-miR-23b-5p	0	-0.11	N/A
NUPL2	ENST00000258742.5	nucleoporin like 2	1714	1	0	1	0	1	hsa-miR-23b-5p	0	-0.11	N/A
PHIP	ENST00000275034.4	pleckstrin homology domain interacting protein	668	1	0	1	0	1	hsa-miR-23b-5p	0	-0.11	N/A
MXD4	ENST00000337190.2	MAX dimerization protein 4	1173	1	0	1	0	0	hsa-miR-23b-5p	0	-0.11	N/A
TPD52	ENST00000379096.5	tumor protein D52	4585	1	0	1	0	0	hsa-miR-23b-5p	0	-0.11	N/A
IL12RB2	ENST00000262345.1	interleukin 12 receptor, beta 2	5	1	0	0	1	1	hsa-miR-23b-5p	0	-0.11	N/A
SLFN12L	ENST00000260908.7	schlafen family member 12-like	5	2	0	0	2	1	hsa-miR-23b-5p	0	-0.11	N/A
FGF10	ENST00000264664.4	fibroblast growth factor 10	5	1	0	0	1	0	hsa-miR-23b-5p	0	-0.11	N/A
LSM14B	ENST00000253001.4	LSM14B, SCD6 homolog B (S. cerevisiae)	700	1	0	0	1	0	hsa-miR-23b-5p	0	-0.11	N/A
SPIC	ENST00000551346.1	Spi-C transcription factor (Spi-1/PU.1 related)	5	1	0	0	1	0	hsa-miR-23a-5p	0	-0.11	N/A
CD59	ENST00000395850.3	CD59 molecule, complement regulatory protein	19017	1	0	1	0	1	hsa-miR-23a-5p	0	-0.11	N/A
FAAH	ENST00000243167.8	fatty acid amide hydrolase	19	1	1	0	0	0	hsa-miR-23b-5p	0	-0.11	N/A
SERF2	ENST00000600633.1	small EDRK-rich factor 2	5939	1	0	0	1	0	hsa-miR-23a-5p	0	-0.11	N/A
CHST2	ENST00000309575.3	carbohydrate (N-acetylglucosamine-6-O) sulfotransferase 2	154	1	0	0	1	0	hsa-miR-23a-5p	0	-0.11	N/A
SLC26A1	ENST00000361661.2	solute carrier family 26 (anion exchanger), member 1	241	1	0	1	0	0	hsa-miR-23b-5p	-0.1	-0.1	N/A
ARHGEF6	ENST00000370620.1	Rac/Cdc42 guanine nucleotide exchange factor (GEF) 6	15	1	0	0	1	0	hsa-miR-23b-5p	-0.1	-0.1	N/A
SRC	ENST00000373578.2	v-src avian sarcoma (Schmidt-Ruppin A-2) viral oncogene homolog	170	1	0	1	0	0	hsa-miR-23b-5p	-0.1	-0.1	N/A
POM121C	ENST00000257665.5	POM121 transmembrane nucleoporin C	5	1	0	1	0	0	hsa-miR-23b-5p	-0.1	-0.1	N/A
VPS37C	ENST00000301765.5	vacuolar protein sorting 37 homolog C (S. cerevisiae)	3267	2	0	0	2	0	hsa-miR-23b-5p	-0.1	-0.1	N/A
APOL1	ENST00000422706.1	apolipoprotein L, 1	5	1	0	0	1	0	hsa-miR-23b-5p	-0.1	-0.1	N/A
CSAD	ENST00000267085.4	cysteine sulfinic acid decarboxylase	11	1	0	0	1	0	hsa-miR-23b-5p	-0.1	-0.1	N/A
PLEKHF1	ENST00000436066.3	pleckstrin homology domain containing, family F (with FYVE domain) member 1	50	1	0	0	1	0	hsa-miR-23b-5p	-0.1	-0.1	N/A
MMP14	ENST00000311852.6	matrix metallopeptidase 14 (membrane-inserted)	276	1	0	1	0	0	hsa-miR-23b-5p	-0.1	-0.1	N/A
AC135983.2	ENST00000593303.1	Protein LOC100996413	5	1	0	0	1	1	hsa-miR-23b-5p	-0.1	-0.1	N/A
PRSS38	ENST00000366757.3	protease, serine, 38	5	1	0	0	1	0	hsa-miR-23b-5p	-0.1	-0.1	N/A
KCNQ5	ENST00000370398.1	potassium voltage-gated channel, KQT-like subfamily, member 5	50	1	0	0	1	0	hsa-miR-23b-5p	-0.1	-0.1	N/A
SLC2A3	ENST00000075120.7	solute carrier family 2 (facilitated glucose transporter), member 3	5	1	0	0	1	1	hsa-miR-23b-5p	-0.1	-0.1	N/A
NPHS1	ENST00000378910.5	nephrosis 1, congenital, Finnish type (nephrin)	5	1	0	0	1	0	hsa-miR-23b-5p	-0.1	-0.1	N/A
NUP62	ENST00000422090.2	nucleoporin 62kDa	3929	1	0	0	1	0	hsa-miR-23b-5p	-0.1	-0.1	N/A
SRSF6	ENST00000244020.3	serine/arginine-rich splicing factor 6	1914	1	0	0	1	0	hsa-miR-23b-5p	-0.1	-0.1	N/A
NFIC	ENST00000589123.1	nuclear factor I/C (CCAAT-binding transcription factor)	26	2	1	0	1	1	hsa-miR-23b-5p	-0.1	-0.1	N/A
DAAM2	ENST00000538976.1	dishevelled associated activator of morphogenesis 2	5	1	1	0	0	0	hsa-miR-23b-5p	-0.1	-0.1	N/A
FLVCR2	ENST00000238667.4	feline leukemia virus subgroup C cellular receptor family, member 2	29	1	0	0	1	0	hsa-miR-23b-5p	-0.1	-0.1	N/A
EFNB3	ENST00000226091.2	ephrin-B3	5	1	0	0	1	0	hsa-miR-23a-5p	-0.1	-0.1	N/A
SLC4A4	ENST00000340595.3	solute carrier family 4 (sodium bicarbonate cotransporter), member 4	400	1	1	0	0	0	hsa-miR-23b-5p	-0.1	-0.1	N/A
HLA-DQB2	ENST00000435145.2	major histocompatibility complex, class II, DQ beta 2	5	1	0	0	1	0	hsa-miR-23b-5p	-0.1	-0.1	N/A
PANX2	ENST00000159647.5	pannexin 2	169	1	0	1	0	0	hsa-miR-23b-5p	-0.1	-0.1	N/A
C14orf132	ENST00000555004.1	chromosome 14 open reading frame 132	217	1	0	0	1	0	hsa-miR-23b-5p	-0.1	-0.1	N/A
NT5DC3	ENST00000392876.3	5'-nucleotidase domain containing 3	235	1	1	0	0	0	hsa-miR-23b-5p	-0.1	-0.1	N/A
XCR1	ENST00000309285.3	chemokine (C motif) receptor 1	5	2	0	0	2	1	hsa-miR-23b-5p	-0.1	-0.1	N/A
SLC5A5	ENST00000222248.3	solute carrier family 5 (sodium/iodide cotransporter), member 5	5	1	0	0	1	0	hsa-miR-23b-5p	-0.1	-0.1	N/A
OLFML2A	ENST00000288815.5	olfactomedin-like 2A	155	1	0	0	1	0	hsa-miR-23b-5p	-0.1	-0.1	N/A
KCNE4	ENST00000281830.3	potassium voltage-gated channel, Isk-related family, member 4	5	1	0	0	1	0	hsa-miR-23b-5p	-0.1	-0.1	N/A
RNF44	ENST00000274811.4	ring finger protein 44	1623	1	0	0	1	1	hsa-miR-23b-5p	-0.1	-0.1	N/A
HOXC12	ENST00000243103.3	homeobox C12	5	1	0	0	1	0	hsa-miR-23b-5p	-0.1	-0.1	N/A
EFHD2	ENST00000375980.4	EF-hand domain family, member D2	1411	1	0	1	0	1	hsa-miR-23b-5p	-0.1	-0.1	N/A
CCL22	ENST00000219235.4	chemokine (C-C motif) ligand 22	5	2	0	0	2	0	hsa-miR-23a-5p	-0.1	-0.1	N/A
POMT1	ENST00000423007.1	protein-O-mannosyltransferase 1	2617	1	0	0	1	0	hsa-miR-23b-5p	-0.1	-0.1	N/A
ABCC1	ENST00000399408.2	ATP-binding cassette, sub-family C (CFTR/MRP), member 1	441	1	0	0	1	0	hsa-miR-23b-5p	-0.1	-0.1	N/A
NFIA	ENST00000403491.3	nuclear factor I/A	5	1	1	0	0	0	hsa-miR-23b-5p	-0.1	-0.1	N/A
CDCA5	ENST00000275517.3	cell division cycle associated 5	103	1	0	0	1	0	hsa-miR-23b-5p	-0.1	-0.1	N/A
PEX19	ENST00000368072.5	peroxisomal biogenesis factor 19	1804	1	0	0	1	1	hsa-miR-23b-5p	-0.1	-0.1	N/A
WNK1	ENST00000315939.6	WNK lysine deficient protein kinase 1	950	1	0	0	1	0	hsa-miR-23b-5p	-0.1	-0.1	N/A
HS3ST4	ENST00000331351.5	heparan sulfate (glucosamine) 3-O-sulfotransferase 4	5	1	0	0	1	0	hsa-miR-23b-5p	-0.1	-0.1	N/A
LRRC57	ENST00000397130.3	leucine rich repeat containing 57	168	2	0	0	2	0	hsa-miR-23b-5p	-0.1	-0.1	N/A
SCN4B	ENST00000324727.4	sodium channel, voltage-gated, type IV, beta subunit	13	1	0	0	1	0	hsa-miR-23b-5p	-0.1	-0.1	N/A
INSRR	ENST00000368195.3	insulin receptor-related receptor	5	1	0	0	1	0	hsa-miR-23b-5p	-0.1	-0.1	N/A
MRPS35	ENST00000538315.1	mitochondrial ribosomal protein S35	3092	1	0	0	1	0	hsa-miR-23b-5p	-0.1	-0.1	N/A
CRTAM	ENST00000227348.4	cytotoxic and regulatory T cell molecule	5	1	0	0	1	0	hsa-miR-23b-5p	-0.1	-0.1	N/A
NHSL2	ENST00000540800.1	NHS-like 2	5	1	0	0	1	0	hsa-miR-23b-5p	-0.1	-0.1	N/A
PKP1	ENST00000367324.3	plakophilin 1 (ectodermal dysplasia/skin fragility syndrome)	12	1	0	0	1	0	hsa-miR-23b-5p	-0.1	-0.1	N/A
ECM1	ENST00000369047.4	extracellular matrix protein 1	575	1	0	1	0	0	hsa-miR-23b-5p	-0.1	-0.1	N/A
CCSAP	ENST00000366687.1	centriole, cilia and spindle-associated protein	1210	1	0	0	1	0	hsa-miR-23b-5p	-0.1	-0.1	N/A
CDKN2B	ENST00000380142.4	cyclin-dependent kinase inhibitor 2B (p15, inhibits CDK4)	373	1	0	0	1	0	hsa-miR-23b-5p	-0.1	-0.1	N/A
XPO4	ENST00000400602.2	exportin 4	718	1	0	0	1	3	hsa-miR-23b-5p	-0.1	-0.1	N/A
LYVE1	ENST00000256178.3	lymphatic vessel endothelial hyaluronan receptor 1	5	1	0	0	1	0	hsa-miR-23b-5p	-0.1	-0.1	N/A
KCNT1	ENST00000487664.1	potassium channel, subfamily T, member 1	5	2	0	0	2	0	hsa-miR-23b-5p	-0.1	-0.1	N/A
HECTD2	ENST00000371667.1	HECT domain containing E3 ubiquitin protein ligase 2	1514	1	0	0	1	0	hsa-miR-23b-5p	-0.1	-0.1	N/A
STMN4	ENST00000519997.1	stathmin-like 4	5	1	0	0	1	0	hsa-miR-23b-5p	-0.09	-0.1	N/A
PEX10	ENST00000288774.3	peroxisomal biogenesis factor 10	347	1	0	0	1	0	hsa-miR-23b-5p	-0.09	-0.1	N/A
PAPPA	ENST00000328252.3	pregnancy-associated plasma protein A, pappalysin 1	350	1	0	1	0	1	hsa-miR-23b-5p	-0.09	-0.1	N/A
NAT8L	ENST00000331662.3	N-acetyltransferase 8-like (GCN5-related, putative)	220	1	0	1	0	1	hsa-miR-23b-5p	-0.09	-0.1	N/A
TMED8	ENST00000216468.7	transmembrane emp24 protein transport domain containing 8	53	2	0	0	2	1	hsa-miR-23b-5p	-0.09	-0.1	N/A
ARIH2	ENST00000356401.4	ariadne RBR E3 ubiquitin protein ligase 2	938	1	0	0	1	0	hsa-miR-23b-5p	-0.09	-0.1	N/A
COL26A1	ENST00000313669.7	collagen, type XXVI, alpha 1	223	1	0	0	1	0	hsa-miR-23b-5p	-0.09	-0.1	N/A
FUT6	ENST00000524754.1	fucosyltransferase 6 (alpha (1,3) fucosyltransferase)	45	1	0	0	1	0	hsa-miR-23b-5p	-0.09	-0.1	N/A
TNFRSF10A	ENST00000221132.3	tumor necrosis factor receptor superfamily, member 10a	61	2	0	0	2	0	hsa-miR-23b-5p	-0.09	-0.1	N/A
MDM4	ENST00000391947.2	Mdm4 p53 binding protein homolog (mouse)	443	1	0	0	1	0	hsa-miR-23b-5p	-0.09	-0.1	N/A
RBBP9	ENST00000337227.4	retinoblastoma binding protein 9	102	1	0	0	1	0	hsa-miR-23b-5p	-0.09	-0.1	N/A
FAM63B	ENST00000559228.1	family with sequence similarity 63, member B	41	2	0	0	2	3	hsa-miR-23b-5p	-0.09	-0.1	N/A
DPYSL3	ENST00000398514.3	dihydropyrimidinase-like 3	5209	1	0	0	1	0	hsa-miR-23b-5p	-0.09	-0.1	N/A
WWC1	ENST00000265293.4	WW and C2 domain containing 1	43	2	1	0	1	0	hsa-miR-23b-5p	-0.08	-0.1	N/A
[truncated: 1,342 more rows]
